# Supplementary material for: Crystal structure of 2-(1-methyl­eth­yl)-1,3-thia­zolo[4,5-b]pyridine
Source: Acta Crystallogr E Crystallogr Commun. 2015 Apr 2;71(Pt 5):o272–3. doi: 10.1107/S2056989015006039 (PMC4420086; doi:10.1107/S2056989015006039)
Supplement: Supplementary file 1 [file e-71-0o272-sup1.cif]

##############################################################################
#                                                                            #
# This CIF contains the data in a paper accepted for publication in          #
# Acta Crystallographica Section E. It conforms to the requirements of       #
# Notes for Authors for Acta Crystallographica Section E, and has been       #
# peer reviewed under the auspices of the IUCr Commission on Journals.       #
#                                                                            #
# Full details of the Crystallographic Information File format               #
# are given in the paper "The Crystallographic Information File (CIF):       #
# a New Standard Archive File for Crystallography" by S. R. Hall, F. H.      #
# Allen and I. D. Brown [Acta Cryst. (1991), A47, 655-685].                  #
#                                                                            #
# The current version of the core CIF dictionary is obtainable from          #
# ftp://ftp.iucr.org/pub/cif_core.dic.                                       #
#                                                                            #
# Software is freely available for graphical display of the structure(s)     #
# in this CIF. For information consult the CIF software page                 #
# http://www.iucr.org/resources/cif/software.                                #
#                                                                            #
# This file may be used for bona fide research purposes within the           #
# scientific community so long as proper attribution is given to the journal # 
# article from which it was obtained.                                        #
#                                                                            #
##############################################################################
data_I
_database_code_depnum_ccdc_archive 'CCDC 1056012'
_audit_creation_method     SHELXL-2013
_chemical_name_systematic
                          '2-(1-Methylethyl)-1,3-thiazolo[4,5-<i>b</i>]pyridine'
_chemical_name_common     '2-(1-Methylethyl)-1,3-thiazolo[4,5-<i>b</i>]pyridine'
_chemical_formula_moiety     'C9 H10 N2 S'
_chemical_formula_sum     'C9 H10 N2 S'
_chemical_formula_iupac     'C9 H10 N2 S'
_chemical_formula_weight     178.25
_chemical_melting_point     ?
_shelx_space_group_comment
;
The symmetry employed for this shelxl refinement is uniquely defined
by the following loop, which should always be used as a source of
symmetry information in preference to the above space-group names.
They are only intended as comments.
;
_space_group_crystal_system     orthorhombic
_space_group_name_H-M_alt     'P n a 21'
_space_group_name_Hall     'P 2c -2n'
loop_
    _space_group_symop_operation_xyz
    'x, y, z'
    '-x, -y, z+1/2'
    '-x+1/2, y+1/2, z+1/2'
    'x+1/2, -y+1/2, z'
_cell_length_a     9.6376(2)
_cell_length_b     10.1602(2)
_cell_length_c     8.9254(2)
_cell_angle_alpha     90
_cell_angle_beta     90
_cell_angle_gamma     90
_cell_volume     873.98(3)
_cell_formula_units_Z     4
_cell_measurement_reflns_used     2276
_cell_measurement_theta_min     6.3190
_cell_measurement_theta_max     73.7770
_cell_measurement_temperature     150(2)
_exptl_crystal_description     block
_exptl_crystal_colour     colourless
_exptl_crystal_size_max     0.229
_exptl_crystal_size_mid     0.200
_exptl_crystal_size_min     0.139
_exptl_crystal_density_diffrn     1.355
_exptl_crystal_density_meas     ?
_exptl_crystal_density_method     ?
_exptl_crystal_F_000     376
_exptl_absorpt_coefficient_mu     2.806
_exptl_absorpt_correction_type     multi-scan
_exptl_absorpt_process_details
;
(CrysAlis PRO; Agilent, 2014)
;
_shelx_estimated_absorpt_T_min     0.566
_shelx_estimated_absorpt_T_max     0.696
_exptl_absorpt_correction_T_min     0.897
_exptl_absorpt_correction_T_max     0.940
_diffrn_ambient_temperature     150(2)
_diffrn_radiation_type     'Cu K\a'
_diffrn_radiation_wavelength     1.54184
_diffrn_radiation_monochromator     'mirror'
_diffrn_measurement_device_type     'Agilent SuperNova, Dual, Cu at zero, Atlas'
_diffrn_measurement_device     'four-circle diffractometer'
_diffrn_measurement_method     '\w scans'
_diffrn_detector_area_resol_mean     10.5082
_diffrn_reflns_number     2848
_diffrn_reflns_av_R_equivalents     0.0115
_diffrn_reflns_theta_min     6.330
_diffrn_reflns_theta_max     73.952
_diffrn_reflns_theta_full     67.684
_diffrn_measured_fraction_theta_max     0.977
_diffrn_measured_fraction_theta_full     0.995
_diffrn_reflns_limit_h_min     -11
_diffrn_reflns_limit_h_max     10
_diffrn_reflns_limit_k_min     -12
_diffrn_reflns_limit_k_max     8
_diffrn_reflns_limit_l_min     -10
_diffrn_reflns_limit_l_max     10
_refine_special_details     ?
_reflns_number_total     1366
_reflns_number_gt     1351
_reflns_threshold_expression     I>2\s(I)
_refine_ls_structure_factor_coef     Fsqd
_refine_ls_matrix_type     full
_refine_ls_R_factor_all     0.0215
_refine_ls_R_factor_gt     0.0213
_refine_ls_wR_factor_gt     0.0570
_refine_ls_wR_factor_ref     0.0571
_refine_ls_goodness_of_fit_ref     1.084
_refine_ls_restrained_S_all     1.084
_refine_ls_number_reflns     1366
_refine_ls_number_parameters     111
_refine_ls_number_restraints     1
_refine_ls_hydrogen_treatment     constr
_refine_ls_weighting_scheme     calc
_refine_ls_weighting_details
              'w=1/[\s^2^(Fo^2^)+(0.0375P)^2^+0.1081P] where P=(Fo^2^+2Fc^2^)/3'
_atom_sites_solution_hydrogens     geom
_atom_sites_solution_primary     ?
_atom_sites_solution_secondary     ?
_refine_ls_shift/su_max     0.001
_refine_ls_shift/su_mean     0.000
_refine_diff_density_max     0.189
_refine_diff_density_min     -0.197
_refine_ls_extinction_method     none
_refine_ls_extinction_coef     .
_refine_ls_abs_structure_details
;
;
_refine_ls_abs_structure_Flack     ?
loop_
    _atom_type_symbol
    _atom_type_description
    _atom_type_scat_dispersion_real
    _atom_type_scat_dispersion_imag
    _atom_type_scat_source
    'C' 'C' 0.0181 0.0091
                         'International Tables Vol C Tables 4.2.6.8 and 6.1.1.4'
    'H' 'H' 0.0000 0.0000
                         'International Tables Vol C Tables 4.2.6.8 and 6.1.1.4'
    'N' 'N' 0.0311 0.0180
                         'International Tables Vol C Tables 4.2.6.8 and 6.1.1.4'
    'S' 'S' 0.3331 0.5567
                         'International Tables Vol C Tables 4.2.6.8 and 6.1.1.4'
_computing_data_collection
;
CrysAlis PRO (Agilent, 2014)
;
_computing_cell_refinement
;
CrysAlis PRO (Agilent, 2014)
;
_computing_data_reduction
;
CrysAlis PRO (Agilent, 2014)
;
_computing_structure_solution
;
SHELXS2013 (Sheldrick, 2008)
;
_computing_structure_refinement
;
SHELXL2013 (Sheldrick, 2015)
;
_computing_molecular_graphics
;
ORTEP-3 for Windows (Farrugia, 2012)
;
_computing_publication_material
;
WinGX (Farrugia, 2012) and CHEMDRAW Ultra (Cambridge Soft, 2001)
;
loop_
    _atom_site_type_symbol
    _atom_site_label
    _atom_site_fract_x
    _atom_site_fract_y
    _atom_site_fract_z
    _atom_site_U_iso_or_equiv
    _atom_site_adp_type
    _atom_site_calc_flag
    _atom_site_occupancy
    _atom_site_disorder_assembly
    _atom_site_disorder_group
    C C1 0.13501(18) 0.59856(18) 0.8660(2) 0.0227(4) Uani d 1 . .
    C C2 0.23657(17) 0.67547(17) 1.1015(2) 0.0208(3) Uani d 1 . .
    C C3 0.29550(18) 0.56187(17) 1.0365(2) 0.0203(3) Uani d 1 . .
    C C4 0.2865(2) 0.72261(17) 1.2365(3) 0.0257(4) Uani d 1 . .
    H H4 0.2483 0.7985 1.2829 0.031 Uiso calc 1 . .
    C C5 0.39534(19) 0.6532(2) 1.3007(3) 0.0279(4) Uani d 1 . .
    H H5 0.4342 0.6813 1.3931 0.034 Uiso calc 1 . .
    C C6 0.44760(19) 0.54145(19) 1.2283(3) 0.0273(4) Uani d 1 . .
    H H6 0.5220 0.4959 1.2752 0.033 Uiso calc 1 . .
    C C7 0.05003(18) 0.57871(19) 0.7259(3) 0.0271(4) Uani d 1 . .
    H H7 0.0177 0.4852 0.7251 0.033 Uiso calc 1 . .
    C C8 -0.0783(2) 0.6663(2) 0.7204(3) 0.0365(5) Uani d 1 . .
    H H8A -0.1375 0.6475 0.8070 0.055 Uiso calc 1 . .
    H H8B -0.1299 0.6488 0.6279 0.055 Uiso calc 1 . .
    H H8C -0.0499 0.7589 0.7227 0.055 Uiso calc 1 . .
    C C9 0.1411(2) 0.5992(3) 0.5875(3) 0.0421(6) Uani d 1 . .
    H H9A 0.1666 0.6923 0.5796 0.063 Uiso calc 1 . .
    H H9B 0.0897 0.5727 0.4977 0.063 Uiso calc 1 . .
    H H9C 0.2253 0.5457 0.5966 0.063 Uiso calc 1 . .
    N N1 0.23563(16) 0.52156(16) 0.9037(2) 0.0241(3) Uani d 1 . .
    N N2 0.40055(14) 0.49434(16) 1.0985(2) 0.0254(4) Uani d 1 . .
    S S1 0.10273(4) 0.73079(4) 0.98822(7) 0.02515(14) Uani d 1 . .
loop_
    _atom_site_aniso_label
    _atom_site_aniso_U_11
    _atom_site_aniso_U_22
    _atom_site_aniso_U_33
    _atom_site_aniso_U_12
    _atom_site_aniso_U_13
    _atom_site_aniso_U_23
    C1 0.0205(8) 0.0253(8) 0.0224(10) -0.0013(7) 0.0032(7) -0.0026(8)
    C2 0.0212(8) 0.0210(7) 0.0203(9) -0.0011(6) 0.0033(6) -0.0004(7)
    C3 0.0199(7) 0.0206(7) 0.0204(9) -0.0026(6) 0.0032(6) -0.0024(7)
    C4 0.0292(9) 0.0258(9) 0.0221(9) -0.0028(7) 0.0018(8) -0.0061(8)
    C5 0.0302(9) 0.0353(11) 0.0184(9) -0.0058(7) -0.0024(7) 0.0002(9)
    C6 0.0258(8) 0.0303(9) 0.0259(9) 0.0005(7) -0.0035(8) 0.0042(8)
    C7 0.0266(8) 0.0293(9) 0.0254(9) -0.0036(7) -0.0032(8) -0.0030(8)
    C8 0.0293(9) 0.0428(12) 0.0374(13) 0.0037(9) -0.0127(9) -0.0071(11)
    C9 0.0351(11) 0.0705(16) 0.0207(11) -0.0072(11) -0.0024(8) -0.0025(11)
    N1 0.0231(7) 0.0264(8) 0.0229(8) 0.0012(6) 0.0001(6) -0.0067(7)
    N2 0.0238(8) 0.0239(7) 0.0284(9) 0.0024(6) -0.0016(6) -0.0002(7)
    S1 0.0242(2) 0.0266(2) 0.0246(2) 0.00703(13) -0.0007(2) -0.0048(2)
_geom_special_details
;
All e.s.d.'s (except the e.s.d. in the dihedral angle between two l.s. planes)
are estimated using the full covariance matrix. The cell e.s.d.'s are taken
into account individually in the estimation of e.s.d.'s in distances, angles
and torsion angles; correlations between e.s.d.'s in cell parameters are only
used when they are defined by crystal symmetry. An approximate (isotropic)
treatment of cell e.s.d.'s is used for estimating e.s.d.'s involving l.s.
planes.
;
loop_
    _geom_bond_atom_site_label_1
    _geom_bond_atom_site_label_2
    _geom_bond_site_symmetry_2
    _geom_bond_distance
    _geom_bond_publ_flag
    C1 N1 . 1.291(2) ?
    C1 C7 . 1.508(3) ?
    C1 S1 . 1.7585(19) ?
    C2 C4 . 1.383(3) ?
    C2 C3 . 1.411(2) ?
    C2 S1 . 1.7325(19) ?
    C3 N2 . 1.342(2) ?
    C3 N1 . 1.380(2) ?
    C4 C5 . 1.388(3) ?
    C4 H4 . 0.9500 ?
    C5 C6 . 1.400(3) ?
    C5 H5 . 0.9500 ?
    C6 N2 . 1.334(3) ?
    C6 H6 . 0.9500 ?
    C7 C8 . 1.524(3) ?
    C7 C9 . 1.530(3) ?
    C7 H7 . 1.0000 ?
    C8 H8A . 0.9800 ?
    C8 H8B . 0.9800 ?
    C8 H8C . 0.9800 ?
    C9 H9A . 0.9800 ?
    C9 H9B . 0.9800 ?
    C9 H9C . 0.9800 ?
loop_
    _geom_angle_atom_site_label_1
    _geom_angle_atom_site_label_2
    _geom_angle_atom_site_label_3
    _geom_angle_site_symmetry_1
    _geom_angle_site_symmetry_3
    _geom_angle
    _geom_angle_publ_flag
    N1 C1 C7 . . 122.91(17) ?
    N1 C1 S1 . . 115.73(15) ?
    C7 C1 S1 . . 121.36(14) ?
    C4 C2 C3 . . 120.08(17) ?
    C4 C2 S1 . . 130.92(14) ?
    C3 C2 S1 . . 108.98(14) ?
    N2 C3 N1 . . 121.16(16) ?
    N2 C3 C2 . . 123.53(18) ?
    N1 C3 C2 . . 115.30(16) ?
    C2 C4 C5 . . 116.51(17) ?
    C2 C4 H4 . . 121.7 ?
    C5 C4 H4 . . 121.7 ?
    C4 C5 C6 . . 119.6(2) ?
    C4 C5 H5 . . 120.2 ?
    C6 C5 H5 . . 120.2 ?
    N2 C6 C5 . . 124.73(18) ?
    N2 C6 H6 . . 117.6 ?
    C5 C6 H6 . . 117.6 ?
    C1 C7 C8 . . 112.90(18) ?
    C1 C7 C9 . . 109.85(15) ?
    C8 C7 C9 . . 111.1(2) ?
    C1 C7 H7 . . 107.6 ?
    C8 C7 H7 . . 107.6 ?
    C9 C7 H7 . . 107.6 ?
    C7 C8 H8A . . 109.5 ?
    C7 C8 H8B . . 109.5 ?
    H8A C8 H8B . . 109.5 ?
    C7 C8 H8C . . 109.5 ?
    H8A C8 H8C . . 109.5 ?
    H8B C8 H8C . . 109.5 ?
    C7 C9 H9A . . 109.5 ?
    C7 C9 H9B . . 109.5 ?
    H9A C9 H9B . . 109.5 ?
    C7 C9 H9C . . 109.5 ?
    H9A C9 H9C . . 109.5 ?
    H9B C9 H9C . . 109.5 ?
    C1 N1 C3 . . 110.99(16) ?
    C6 N2 C3 . . 115.54(16) ?
    C2 S1 C1 . . 89.00(9) ?
loop_
    _geom_torsion_atom_site_label_1
    _geom_torsion_atom_site_label_2
    _geom_torsion_atom_site_label_3
    _geom_torsion_atom_site_label_4
    _geom_torsion_site_symmetry_1
    _geom_torsion_site_symmetry_2
    _geom_torsion_site_symmetry_3
    _geom_torsion_site_symmetry_4
    _geom_torsion
    _geom_torsion_publ_flag
    C4 C2 C3 N2 . . . . -0.3(3) ?
    S1 C2 C3 N2 . . . . -179.06(14) ?
    C4 C2 C3 N1 . . . . 178.46(16) ?
    S1 C2 C3 N1 . . . . -0.3(2) ?
    C3 C2 C4 C5 . . . . 0.4(3) ?
    S1 C2 C4 C5 . . . . 178.89(15) ?
    C2 C4 C5 C6 . . . . -0.4(3) ?
    C4 C5 C6 N2 . . . . 0.2(3) ?
    N1 C1 C7 C8 . . . . 169.47(19) ?
    S1 C1 C7 C8 . . . . -11.0(2) ?
    N1 C1 C7 C9 . . . . -65.9(3) ?
    S1 C1 C7 C9 . . . . 113.64(19) ?
    C7 C1 N1 C3 . . . . -179.88(16) ?
    S1 C1 N1 C3 . . . . 0.6(2) ?
    N2 C3 N1 C1 . . . . 178.62(17) ?
    C2 C3 N1 C1 . . . . -0.1(2) ?
    C5 C6 N2 C3 . . . . 0.0(3) ?
    N1 C3 N2 C6 . . . . -178.61(17) ?
    C2 C3 N2 C6 . . . . 0.1(3) ?
    C4 C2 S1 C1 . . . . -178.11(19) ?
    C3 C2 S1 C1 . . . . 0.50(14) ?
    N1 C1 S1 C2 . . . . -0.64(15) ?
    C7 C1 S1 C2 . . . . 179.79(16) ?
loop_
    _geom_hbond_atom_site_label_D
    _geom_hbond_atom_site_label_H
    _geom_hbond_atom_site_label_A
    _geom_hbond_site_symmetry_A
    _geom_hbond_distance_DH
    _geom_hbond_distance_HA
    _geom_hbond_distance_DA
    _geom_hbond_angle_DHA
    C4 H4 N1 3 0.95 2.51 3.391(2) 153
_shelx_hkl_file
;
   0   0 -10 66995.8 762.166   4
   0   0  -9 7.36152 75.6829   4
   0   0  -7-171.806 145.786   3
   0   0  -7 56.6750 61.0412   5
   0   0  -6 63316.7 1549.50   3
   0   0  -5-197.542 129.824   3
   0   0  -4 202444. 1155.79   2
   0   0  -4 195749. 2041.37   3
   0   0  -3-23.1740 96.2762   3
   0   0  -3 1457.77 95.6105   2
   0   0  -1 126.383 38.8884   1
   0  -1 -10-14.2345 61.0718   4
   0   1 -10-18.2170 73.9052   4
   0   1  -9 46278.7 758.759   4
   0  -1  -9 45132.7 709.175   4
   0  -1  -8 57.9482 87.2279   4
   0  -1  -8-53.4153 76.6364   5
   0   1  -7 168278. 2809.11   3
   0  -1  -7 164251. 1311.12   5
   0   1  -6-252.921 150.414   3
   0  -1  -6 236.587 150.709   3
   0   1  -5 27225.4 890.586   3
   0  -1  -5 28281.6 923.598   3
   0   1  -4-18.9369 56.0154   2
   0  -1  -4 0.56913 131.932   3
   0   1  -3 474814. 2777.76   1
   0  -1  -3 465510. 2729.31   3
   0  -1  -2 4.83465 67.1521   3
   0   1  -2 29.3002 81.2015   1
   0   1  -1 565542. 1932.26   1
   0   1   0 21.0189 22.9873   1
   0   2 -10 27015.7 496.218   4
   0   2  -9 83.8952 93.3183   4
   0  -2  -9-57.8832 62.3991   4
   0  -2  -9 39.9053 75.6725   5
   0  -2  -8 54663.7 797.932   5
   0  -2  -8 53717.0 773.015   4
   0   2  -7-245.513 140.935   3
   0  -2  -7 59.2560 70.3756   5
   0   2  -6 270600. 3246.32   3
   0   2  -5 66.3467 64.5926   2
   0   2  -4 389927. 3183.35   1
   0   2  -4 386477. 2731.69   2
   0   2  -3-9.30950 102.329   1
   0   2  -2 57529.7 899.480   1
   0   2  -1 53.3832 62.0985   1
   0   2   0 745.681 84.9977   1
   0   2   2 48758.3 366.901   2
   0   3 -10 43.4096 62.5372   4
   0  -3  -9 61880.9 795.239   5
   0   3  -9 63789.6 872.119   4
   0  -3  -8 107.903 83.6658   5
   0   3  -8 14.7449 92.8202   4
   0   3  -7 156373. 2791.65   3
   0  -3  -7 150279. 1332.53   5
   0  -3  -6 15.5915 56.1647   5
   0  -3  -6 45.0486 66.8412  10
   0   3  -5 146196. 2051.29   2
   0   3  -4 414.736 168.107   1
   0   3  -4-214.174 122.661   2
   0   3  -3 149032. 1867.78   1
   0   3  -2 185.196 108.763   1
   0   3  -1 327218. 2101.79   1
   0   3   0-9.78529 59.4913   1
   0   3   2 99.0490 41.8385   2
   0   4 -10 11550.9 284.815   4
   0   4  -9 26.5949 82.9816   4
   0  -4  -9 106.828 79.3031   5
   0   4  -8 52710.1 828.662   4
   0  -4  -8 53010.8 801.541   5
   0  -4  -7 168.063 86.5902   5
   0  -4  -7 69.4038 81.0670  10
   0  -4  -6 15504.7 416.241  10
   0  -4  -6 15770.8 429.073   5
   0   4  -5 48.9821 136.892   2
   0   4  -4 191532. 2528.69   2
   0   4  -4 198353. 2650.09   1
   0   4  -3 127.390 128.255   1
   0   4  -2 211744. 2167.92   1
   0   4  -1 5.38120 75.4958   1
   0   4   0 268847. 1898.82   1
   0   4   1 57.9379 57.9593   1
   0   4   2 222259. 1660.36   2
   0   5 -10 29.1658 39.2789   4
   0   5  -9 22735.8 453.997   4
   0  -5  -9 23079.5 452.539   5
   0   5  -8 6.32647 77.5982   4
   0  -5  -8 62.2945 61.8537  10
   0  -5  -8 85.2175 87.8276   5
   0   5  -7 3971.17 237.052   4
   0  -5  -7 4217.42 233.694  10
   0  -5  -7 3842.77 232.896   5
   0  -5  -6-4.36581 87.4013   5
   0  -5  -6 1.88901 72.3500  10
   0  -5  -5 180380. 1387.32   5
   0  -5  -5 179544. 1423.39  10
   0   5  -4-161.963 150.768   2
   0   5  -4-59.0930 120.773   1
   0   5  -3 154260. 2276.11   1
   0   5  -2 163.447 114.211   1
   0   5  -1 270798. 2437.12   1
   0   5   0 124.351 78.0846   1
   0   5   1 274637. 1916.18   1
   0   5   2-12.6322 62.8654   2
   0   6  -9 72.5234 51.3956   4
   0  -6  -8 40246.7 642.605   5
   0  -6  -8 38365.4 593.097  10
   0   6  -8 39436.0 606.446   4
   0  -6  -7-56.8469 83.6327  10
   0  -6  -7 37.3191 91.0719   5
   0   6  -7 8.53043 73.9726   4
   0  -6  -6 71938.7 941.570   5
   0  -6  -6 73275.3 978.826  10
   0  -6  -5-46.5503 79.0291   5
   0  -6  -5 8.87822 80.1516  10
   0   6  -4 158063. 2793.04   2
   0  -6  -4 156564. 1346.95  10
   0  -6  -4 156698. 1377.91   9
   0  -6  -4 158749. 1250.68   5
   0   6  -4 159333. 2738.33   1
   0   6  -3 335.330 154.307   1
   0   6  -3-122.469 140.471   2
   0   6  -2 89306.2 1876.29   2
   0   6  -2 89218.1 1687.90   1
   0   6  -1-61.5071 80.4663   1
   0   6   0 12156.1 627.695   2
   0   6   0 11499.6 494.797   1
   0   6   1 8.80406 117.657   2
   0  -7  -8-4.49863 65.5693   5
   0  -7  -8 67.6448 53.0588  10
   0  -7  -7 41203.8 681.527  10
   0  -7  -7 40883.7 663.535   5
   0  -7  -6 225.191 99.4012  10
   0  -7  -6 44.5305 81.4077   5
   0  -7  -5 76263.8 936.099   5
   0  -7  -5 75667.7 1019.88  10
   0  -7  -4 111.550 84.0689  10
   0  -7  -4 109.855 92.6763   9
   0   7  -4-127.951 153.700   2
   0  -7  -4 8.60041 62.7855   5
   0  -7  -3 26382.1 562.825  10
   0  -7  -3 25776.3 575.846   9
   0   7  -3 25307.9 1062.09   1
   0   7  -3 24537.4 1142.23   2
   0  -7  -2-3.82856 63.9184   9
   0   7  -2-109.066 160.047   2
   0  -7  -2-17.6271 59.3332  10
   0   7  -1 37124.8 1264.38   2
   0   7   0-234.887 153.714   2
   0   7   1 31637.0 1079.64   2
   0  -8  -8 6211.71 189.103  10
   0  -8  -7 12.7512 63.5782   5
   0  -8  -7 80.3307 71.0753  10
   0  -8  -6 32824.8 632.929  10
   0  -8  -6 31931.5 567.072   5
   0  -8  -5 1.89866 64.9092   5
   0  -8  -5 34.6974 92.6130  10
   0  -8  -4 4962.46 274.999  10
   0  -8  -4 4751.96 278.027   9
   0  -8  -4 4847.17 226.070   5
   0  -8  -3 3.06736 86.4020  10
   0  -8  -3-26.6337 91.5240   9
   0  -8  -2 42998.9 732.675  10
   0   8  -2 42809.7 1540.01   2
   0  -8  -2 43192.2 755.177   9
   0  -8  -1-36.2843 70.3444  10
   0   8  -1-187.210 181.887   2
   0  -8  -1-59.5212 85.4763   9
   0  -8   0 9216.21 337.632   9
   0  -8   0 8891.52 321.265  10
   0   8   0 9914.77 700.354   2
   0  -8   1 13.8039 75.1109   9
   0  -8   2 41325.3 708.002   9
   0  -9  -7 2098.33 130.667  10
   0  -9  -6-47.7278 79.7642  10
   0  -9  -6 64.1495 48.3071   5
   0  -9  -5 11003.3 373.720  10
   0  -9  -4 100.459 112.907   9
   0  -9  -4-46.7459 95.3081  10
   0  -9  -3 51351.2 830.255  10
   0  -9  -3 52031.2 853.309   9
   0  -9  -2 43.1213 106.742   9
   0  -9  -2 111.146 90.1121  10
   0  -9  -1 13969.9 436.165   9
   0  -9  -1 13315.3 413.785  10
   0  -9   0-6.75652 97.8217   9
   0  -9   1 16881.1 470.077   9
   0  -9   2 97.5061 87.6390   9
   0  -9   3 48759.8 771.929   9
   0  -9   4 54.1701 82.8036   9
   0  -9   5 11662.8 334.772   9
   0 -10  -6 8579.93 248.108  10
   0 -10  -5-0.47628 80.5334  10
   0 -10  -4 47229.6 713.928  10
   0 -10  -3-16.2659 84.4613  10
   0 -10  -3 1.56661 95.1615   9
   0 -10  -2 893.937 141.680   9
   0 -10  -2 684.092 120.188  10
   0 -10  -1 55.1784 99.4693   9
   0 -10   0 2747.84 204.286   9
   0 -10   1-4.79448 87.7488   9
   0 -10   2 361.337 101.542   9
   0 -10   3 14.5861 72.9685   9
   0 -10   4 47853.4 649.005   9
   0 -10   5-61.4914 47.9454   9
   0 -11  -3 42867.9 628.263   9
   0 -11  -2-10.8277 76.8927   9
   0 -11  -1 2258.00 170.703   9
   0 -11   0 29.7187 77.5819   9
   0 -11   1 2492.13 170.559   9
   0 -11   2 70.1396 72.4499   9
   0 -11   3 44069.8 568.828   9
   0 -11   4 28.7980 42.4212   9
   0 -12  -1 43.7576 56.8992   9
   0 -12   0 16859.4 339.425   9
   0 -12   1 75.2264 52.8341   9
   0 -12   2 1923.59 104.703   9
  -1   0 -10 13.6446 64.6624   4
   1   0 -10-24.5477 61.4041   4
  -1   0  -9 117.327 85.8100   4
   1   0  -9 16.6399 77.1582   4
   1   0  -8 26.4322 82.9531   4
   1   0  -7 83.5965 79.3226   5
   1   0  -7 105.165 93.5456   3
   1   0  -7-25.0918 74.7667   4
  -1   0  -7-64.4993 139.845   3
   1   0  -6 16.7601 111.873   3
  -1   0  -6 82.9137 118.541   3
   1   0  -5 40.6588 119.620   3
  -1   0  -5-29.5839 133.365   3
  -1   0  -4-12.9795 44.3080   2
   1   0  -4 1.08009 115.096   3
  -1   0  -4-21.0521 118.222   3
  -1   0  -3 21.1491 42.6568   2
   1   0  -3 214.826 99.2480   3
   1   0  -3 53.0609 69.7119   1
  -1   0  -3 79.7815 94.6420   3
   1   0  -2 45.3013 60.8544   1
  -1   0  -2 48.7864 52.7432   2
   1   0  -1 144.018 46.5199   1
  -1   0  -1 40.0066 42.4625   2
  -1   0   0 122.541 37.5832   2
   1  -1 -10 1454.66 112.173   4
  -1   1 -10 1475.60 135.642   4
   1   1 -10 1559.00 135.601   4
  -1  -1 -10 1446.80 117.550   4
  -1  -1  -9 7290.90 292.479   4
  -1   1  -9 7897.22 323.873   4
   1   1  -9 7296.21 309.526   4
   1  -1  -9 7332.53 290.737   4
  -1  -1  -8 6485.74 270.004   5
   1  -1  -8 6748.88 297.600   4
   1  -1  -8 6331.48 276.907   5
   1   1  -8 6307.05 303.557   4
   1  -1  -7 12255.7 386.278   4
  -1   1  -7 12232.6 766.712   3
   1   1  -7 12577.1 777.915   3
   1  -1  -7 12036.0 365.687   5
  -1  -1  -7 11848.1 353.599   5
   1   1  -7 11996.9 394.999   4
  -1   1  -6 17122.3 801.567   3
   1   1  -6 17269.0 804.535   3
  -1  -1  -5 53414.5 1276.19   3
   1   1  -5 50133.6 1211.79   3
   1  -1  -5 52502.3 1266.61   3
  -1   1  -5 51817.1 1232.38   3
  -1  -1  -4 30668.5 837.190   3
   1   1  -4 32521.7 854.667   1
   1  -1  -4 32226.3 860.982   3
  -1   1  -4 30896.7 689.190   2
  -1  -1  -3 44820.1 848.796   3
   1  -1  -3 45424.1 860.482   3
   1   1  -3 45384.0 856.911   1
  -1   1  -3 45504.2 757.170   2
   1   1  -2 17932.1 461.754   1
  -1   1  -2 17569.1 423.676   2
  -1  -1  -2 17088.9 298.664   2
   1  -1  -2 17524.2 436.919   3
  -1  -1  -2 17275.1 429.007   3
   1   1  -1 396560. 1821.20   1
  -1   1  -1 396556. 1778.35   2
  -1   1   0 5839.41 199.734   2
  -1   1   1 401782. 1459.21   2
  -1   2 -10 4341.85 207.583   4
   1   2 -10 4431.80 207.784   4
  -1  -2  -9 997.263 110.253   4
   1   2  -9 1071.84 149.567   4
  -1   2  -9 1076.76 148.877   4
   1  -2  -9 952.850 111.274   4
  -1  -2  -9 1188.54 125.437   5
   1  -2  -8 6593.93 288.623   5
  -1  -2  -8 6736.02 283.762   4
  -1  -2  -8 7050.96 290.858   5
   1   2  -8 6962.48 318.918   4
   1  -2  -8 6733.34 282.009   4
  -1   2  -7 33503.7 1268.21   3
  -1  -2  -7 33017.3 610.993   5
   1  -2  -7 32840.1 602.729   4
   1  -2  -7 32421.0 585.704  10
   1   2  -7 34860.6 1284.60   3
   1   2  -7 32993.2 657.686   4
   1  -2  -7 32481.9 611.276   5
   1   2  -6 9687.96 624.919   3
   1  -2  -6 9926.91 315.950   5
  -1   2  -6 9099.72 612.128   3
  -1  -2  -6 9931.71 314.105   5
  -1   2  -5 21156.4 704.340   2
   1   2  -5 21666.5 855.887   1
  -1   2  -4 67222.0 1162.25   2
   1   2  -4 64567.3 1302.14   1
   1   2  -3 27178.2 751.657   1
  -1   2  -3 26969.0 684.485   2
  -1   2  -2 48855.9 841.763   2
   1   2  -2 49861.2 883.174   1
  -1   2  -2 48663.9 847.190   1
   1   2  -1 688788. 2874.72   1
  -1   2  -1 690615. 2586.17   1
  -1   2  -1 688546. 2869.07   2
  -1   2   0 999999. 3124.94   2
  -1   2   1 685225. 2355.83   2
  -1   2   2 50265.5 546.376   2
   1   3 -10 1940.45 137.313   4
  -1   3 -10 1839.98 135.611   4
  -1   3  -9 11428.2 380.059   4
   1   3  -9 11844.2 379.814   4
  -1  -3  -9 11488.9 340.664   5
   1   3  -8 47235.2 801.799   4
   1  -3  -8 47036.9 754.842   5
   1  -3  -8 47419.9 703.761  10
  -1  -3  -8 46410.8 746.580   5
  -1  -3  -7 31377.1 613.416   5
  -1   3  -7 31674.5 1258.36   3
   1  -3  -7 31087.2 597.421  10
   1  -3  -7 31124.4 615.750   5
   1   3  -7 31671.0 647.082   4
   1   3  -7 31314.2 1243.84   3
  -1  -3  -6 6331.41 262.967   5
   1  -3  -6 5915.29 260.563  10
   1  -3  -6 6148.33 260.926   5
   1   3  -5 13691.8 740.953   1
  -1   3  -5 14370.5 664.317   2
  -1   3  -4 8591.30 480.582   2
   1   3  -4 8737.75 529.236   1
  -1   3  -3 6165.04 388.926   2
   1   3  -3 6083.82 403.475   1
  -1   3  -2 131894. 1620.03   2
   1   3  -2 133253. 1625.31   1
  -1   3  -2 130384. 1521.64   1
  -1   3  -1 131488. 1495.55   2
  -1   3  -1 131759. 1277.59   1
   1   3  -1 131067. 1449.97   1
  -1   3   0 337009. 2194.59   2
  -1   3   0 341637. 1616.49   1
  -1   3   1 131680. 1243.66   2
  -1   3   1 127062. 570.976   1
  -1   3   2 139110. 1129.34   2
   1   4 -10 7432.24 224.955   4
  -1   4 -10 7565.97 232.313   4
   1   4  -9 10355.5 335.856   4
  -1   4  -9 10058.5 335.062   4
  -1  -4  -9 10009.9 315.664   5
   1   4  -8 13106.4 416.188   4
  -1  -4  -8 13442.0 406.233   5
   1  -4  -8 13022.5 400.773   5
   1  -4  -8 13052.4 379.317  10
   1   4  -7 11353.6 393.441   4
  -1  -4  -7 11039.1 378.205   5
   1  -4  -7 10357.3 361.020  10
   1  -4  -7 11226.4 381.324   5
   1  -4  -6 62820.1 861.165  10
  -1  -4  -6 62724.4 806.307  10
   1  -4  -6 62218.6 842.229   5
  -1  -4  -6 61734.0 838.522   5
   1   4  -6 63016.3 857.678   4
   1   4  -5 45685.3 1438.24   1
  -1   4  -5 40937.8 1242.63   2
   1   4  -4 3027.60 353.822   1
  -1   4  -4 3086.05 333.363   2
   1   4  -3 19966.9 777.935   1
  -1   4  -3 19926.7 768.778   2
  -1   4  -3 18925.1 735.693   1
  -1   4  -2 10606.6 532.607   2
  -1   4  -2 10418.8 485.432   1
   1   4  -2 10784.6 528.124   1
  -1   4  -1 81300.6 1348.41   2
  -1   4  -1 78414.0 1112.61   1
   1   4  -1 79125.5 1268.35   1
  -1   4   0 11744.5 362.606   1
  -1   4   0 13414.4 516.026   2
   1   4   0 13108.2 482.004   1
  -1   4   1 80957.2 652.559   1
  -1   4   1 84475.7 1178.86   2
  -1   4   2 14053.8 443.264   2
   1   5 -10 1854.35 95.2119   4
  -1   5 -10 1897.06 98.7047   4
   1   5  -9 25719.9 469.868   4
  -1   5  -9 25566.4 478.746   4
  -1  -5  -9 25782.5 471.567   5
   1   5  -8 4669.10 238.888   4
  -1   5  -8 4935.20 250.769   4
   1  -5  -8 5170.50 256.562   5
   1  -5  -8 4622.31 228.615  10
  -1  -5  -8 4834.20 247.950   5
   1  -5  -7 38455.5 693.524   5
  -1  -5  -7 37186.6 638.139  10
   1  -5  -7 36777.3 685.237  10
   1   5  -7 36642.7 677.392   4
  -1  -5  -7 37718.4 692.982   5
  -1  -5  -6 48589.0 775.485   5
   1  -5  -6 48652.7 789.137  10
   1  -5  -6 48123.3 763.211   5
   1   5  -6 48998.5 755.572   4
  -1  -5  -6 47827.0 741.791  10
   1   5  -5 5655.85 555.577   1
   1  -5  -5 5272.74 243.588   5
   1  -5  -5 5132.75 254.104  10
  -1  -5  -5 5342.74 249.753  10
   1   5  -5 4748.10 492.823   2
  -1   5  -5 4888.17 489.228   2
   1   5  -5 5276.92 237.921   4
  -1  -5  -5 4951.91 238.138   5
  -1   5  -4 64894.7 1628.29   2
   1   5  -4 68173.1 1698.22   1
  -1   5  -3 1397.08 263.551   2
   1   5  -3 1465.65 266.655   1
   1   5  -2 67107.2 1418.13   1
  -1   5  -2 68276.6 1481.78   2
  -1   5  -2 66230.4 1317.61   1
  -1   5  -1 198827. 1980.22   1
   1   5  -1 193336. 2214.78   1
  -1   5  -1 198486. 2381.07   2
   1   5   0 33502.2 854.171   1
  -1   5   0 34487.8 939.811   2
  -1   5   0 35081.6 697.415   1
   1   5   1 207132. 2000.60   1
  -1   5   1 203755. 2119.35   2
  -1   5   2 64616.8 1125.24   2
   1  -6  -9 9429.67 222.305  10
   1   6  -9 9686.77 235.172   4
  -1   6  -9 9587.19 240.608   4
  -1   6  -8 12617.5 345.052   4
   1  -6  -8 11816.8 353.276   5
  -1  -6  -8 12276.5 361.136   5
   1   6  -8 11755.2 327.245   4
   1  -6  -8 11650.8 340.486  10
   1  -6  -7 19026.9 491.209  10
  -1  -6  -7 19219.3 485.739   5
  -1   6  -7 19869.0 471.638   4
   1  -6  -7 19108.2 483.346   5
   1   6  -7 20069.9 466.838   4
  -1  -6  -7 18465.9 458.116  10
  -1  -6  -6 3852.29 231.483  10
   1  -6  -6 3676.49 225.066   5
  -1  -6  -6 3697.51 230.381   5
   1  -6  -6 3645.46 237.520  10
   1  -6  -5 20961.2 490.437   5
   1  -6  -5 20754.9 524.396  10
   1  -6  -5 20952.8 524.830   9
  -1  -6  -5 20810.9 492.797   5
  -1  -6  -5 21135.3 511.911  10
   1   6  -5 22699.0 1133.24   1
   1   6  -5 20519.6 1059.06   2
  -1   6  -5 21668.1 1093.09   2
   1   6  -4 48084.8 1536.14   1
  -1  -6  -4 47256.6 767.071   9
  -1  -6  -4 47887.3 744.094  10
   1  -6  -4 49284.5 699.042   5
  -1   6  -4 46979.2 1530.58   2
   1  -6  -4 47936.0 759.643   9
   1  -6  -4 48280.2 758.141  10
  -1  -6  -4 48788.2 712.700   5
  -1   6  -3 59131.4 1621.73   2
   1   6  -3 58304.9 1558.52   1
   1   6  -2 19863.5 845.995   1
  -1   6  -2 18975.2 763.437   1
  -1   6  -2 19752.4 893.867   2
  -1   6  -1 31652.5 874.959   1
   1   6  -1 31141.9 975.280   1
  -1   6  -1 30163.3 1045.09   2
   1   6   0 136535. 1887.21   1
  -1   6   0 134909. 2079.33   2
   1   6   1 29350.3 826.345   1
  -1   6   1 29947.8 934.090   2
  -1  -7  -8 17529.0 386.217   5
  -1  -7  -8 16418.8 331.825  10
   1  -7  -8 17003.5 374.769  10
  -1  -7  -7 9442.62 317.207  10
   1  -7  -7 9555.28 321.464   5
   1  -7  -7 10163.1 347.814  10
  -1  -7  -7 10036.8 334.190   5
  -1  -7  -6 22990.3 526.118   5
   1  -7  -6 23911.9 569.838  10
   1  -7  -6 22701.5 511.760   5
  -1  -7  -6 23463.7 545.332  10
  -1  -7  -5 71538.8 922.624   5
  -1  -7  -5 72250.3 985.536  10
   1  -7  -5 71889.7 997.918  10
   1  -7  -5 71194.5 893.153   5
  -1  -7  -4 8897.53 318.653   5
   1  -7  -4 9266.62 312.324   5
  -1   7  -4 9660.56 751.565   2
   1  -7  -4 9467.37 359.552  10
  -1  -7  -4 8970.90 360.908   9
   1   7  -4 9306.31 715.587   1
   1  -7  -4 9480.96 365.375   9
   1   7  -4 8935.94 741.653   2
  -1  -7  -4 9445.30 357.800  10
   1  -7  -3 24485.6 557.940   9
  -1  -7  -3 24518.3 551.498  10
  -1  -7  -3 24689.9 493.727   5
   1   7  -3 23741.4 1141.29   2
   1   7  -3 23707.9 1064.42   1
  -1   7  -3 24110.1 1135.77   2
  -1  -7  -3 24582.5 553.737   9
   1  -7  -3 24879.3 546.716  10
   1  -7  -2 26222.9 535.186  10
   1  -7  -2 26857.4 561.792   9
   1   7  -2 24559.1 1001.72   1
  -1   7  -2 24371.5 1083.77   2
  -1  -7  -2 26346.9 543.560  10
  -1  -7  -2 25789.3 542.226   9
  -1   7  -1 13772.6 784.735   2
   1   7  -1 15128.1 737.517   1
  -1  -7  -1 15079.5 403.352  10
   1  -7  -1 14608.1 403.071   9
  -1   7   0 107932. 2076.60   2
  -1   7   1 14885.1 745.706   2
   1   7   1 13911.3 739.088   2
  -1  -8  -8 31975.1 428.569   5
   1  -8  -8 31154.8 431.318  10
  -1  -8  -7 23070.7 442.711   5
  -1  -8  -7 23010.6 450.603  10
   1  -8  -7 23183.7 475.706  10
  -1  -8  -6 7839.24 288.039   5
   1  -8  -6 8015.75 324.293  10
   1  -8  -6 7732.43 275.842   5
  -1  -8  -6 7517.95 305.398  10
   1  -8  -5 21890.9 550.182  10
   1  -8  -5 21850.8 468.822   5
  -1  -8  -5 21142.4 482.017   5
  -1  -8  -5 22350.6 545.778  10
   1  -8  -4 32536.6 680.225   9
  -1  -8  -4 32895.5 595.343   5
   1  -8  -4 32544.8 668.740  10
  -1  -8  -4 32669.3 671.549  10
  -1  -8  -4 32862.0 683.334   9
   1  -8  -3 44751.9 768.610  10
   1  -8  -3 45428.2 795.724   9
  -1  -8  -3 44291.7 766.526  10
  -1  -8  -3 44522.1 776.495   9
  -1  -8  -2 4164.58 242.637  10
  -1  -8  -2 4060.84 242.409   9
   1  -8  -2 4107.08 235.121  10
   1   8  -2 3943.79 482.144   2
   1  -8  -2 3913.59 240.723   9
  -1   8  -2 3981.63 473.313   2
  -1  -8  -1 25551.4 562.893  10
   1   8  -1 26245.4 1189.78   2
   1  -8  -1 25532.2 543.820  10
  -1  -8  -1 25378.8 553.305   9
   1  -8  -1 25491.3 572.549   9
  -1   8  -1 26763.5 1178.20   2
   1  -8   0 26041.6 573.827   9
  -1   8   0 25008.8 1118.30   2
  -1  -8   0 26188.4 554.243   9
  -1  -8   0 25365.6 543.221  10
   1   8   0 26413.4 1157.20   2
   1  -8   1 28155.5 592.687   9
  -1  -8   1 27508.0 555.681   9
  -1  -8   2 5583.16 258.262   9
  -1  -8   3 42928.4 695.948   9
   1  -9  -7 10242.6 273.011  10
  -1  -9  -7 10135.4 231.841   5
  -1  -9  -6 28571.5 523.677  10
   1  -9  -6 28849.7 535.666  10
  -1  -9  -5 12121.4 387.025  10
  -1  -9  -5 11564.3 313.978   5
   1  -9  -5 11575.3 379.221  10
  -1  -9  -4 22765.3 550.838  10
   1  -9  -4 23312.2 564.754   9
   1  -9  -4 22027.8 534.760  10
  -1  -9  -3 22952.9 559.176  10
  -1  -9  -3 22572.3 556.196   9
   1  -9  -3 21747.4 533.941  10
   1  -9  -3 22327.8 560.546   9
   1  -9  -2 46688.7 803.257   9
  -1  -9  -2 45206.5 776.662   9
   1  -9  -2 45637.5 757.583  10
  -1  -9  -2 46336.4 777.752  10
  -1  -9  -1 15155.9 448.331   9
   1  -9  -1 15401.1 465.830   9
   1  -9  -1 15641.7 437.674  10
  -1  -9  -1 15730.3 450.715  10
   1  -9   0 30470.7 643.485   9
  -1  -9   0 31129.4 625.026   9
  -1  -9   1 13321.3 409.609   9
   1  -9   1 13016.5 425.699   9
  -1  -9   2 42962.1 707.622   9
   1  -9   2 43154.5 755.996   9
   1  -9   3 18969.5 499.768   9
  -1  -9   3 19893.3 471.273   9
   1  -9   6 29464.4 485.130   9
   1 -10  -6 1672.36 118.808  10
  -1 -10  -5 20836.1 437.059  10
   1 -10  -5 19902.7 428.757  10
   1 -10  -4 40134.0 649.002  10
   1 -10  -4 41193.1 672.892   9
  -1 -10  -4 41184.5 663.511  10
  -1 -10  -3 22832.0 517.685  10
   1 -10  -3 22509.9 530.544   9
   1 -10  -3 21602.5 496.190  10
  -1 -10  -3 22571.8 522.889   9
   1 -10  -2 17760.9 452.415  10
   1 -10  -2 18704.4 497.654   9
  -1 -10  -2 18135.5 478.381   9
   1 -10  -1 34827.6 677.177   9
  -1 -10  -1 34968.7 656.987   9
  -1 -10   0 12463.2 394.780   9
   1 -10   0 12628.5 414.667   9
  -1 -10   1 37350.4 654.662   9
   1 -10   1 37338.6 692.550   9
  -1 -10   2 14389.7 397.912   9
   1 -10   2 14579.4 429.315   9
   1 -10   3 22145.1 502.885   9
  -1 -10   3 22408.1 457.056   9
   1 -10   4 37613.7 604.298   9
   1 -10   5 20407.9 393.975   9
   1 -10   6 2118.42 103.072   9
   1 -11  -3 30319.4 525.752   9
  -1 -11  -2 50606.1 697.159   9
   1 -11  -2 52078.3 728.308   9
  -1 -11  -1 4192.73 214.513   9
   1 -11  -1 4710.77 236.049   9
  -1 -11   0 1798.77 145.597   9
   1 -11   0 2030.54 166.881   9
   1 -11   1 6160.36 260.851   9
  -1 -11   1 5912.29 238.659   9
   1 -11   2 52352.9 705.863   9
  -1 -11   2 52437.3 632.385   9
   1 -11   3 27226.0 473.307   9
   1 -11   4 4079.68 166.337   9
   1 -12  -2 4439.45 174.156   9
   1 -12  -1 10446.8 271.991   9
  -1 -12   0 8002.92 215.648   9
   1 -12   0 8302.13 246.093   9
  -1 -12   1 8480.07 204.662   9
   1 -12   1 8849.93 244.689   9
   1 -12   2 5779.56 184.817   9
   2   0 -10 478.428 78.8426   4
  -2   0 -10 405.551 80.8487   4
   2   0  -9 25372.1 539.536   4
   2   0  -8 30374.5 632.669   4
   2   0  -7 125820. 1256.08   4
  -2   0  -7 129151. 2443.10   3
   2   0  -6 37308.4 632.515   4
  -2   0  -6 36750.3 1196.53   3
   2   0  -6 37074.8 1191.04   3
   2   0  -5 292359. 2937.34   3
  -2   0  -5 288995. 2930.66   3
  -2   0  -4 243511. 1843.97   2
   2   0  -4 246349. 2283.86   3
  -2   0  -4 249007. 2294.95   3
   2   0  -4 247566. 2173.06   1
  -2   0  -3 264753. 1985.09   3
  -2   0  -3 263080. 1861.61   2
   2   0  -3 257157. 1954.93   3
   2   0  -3 258732. 1906.47   1
   2   0  -2 193617. 1428.69   1
   2   0  -2 189869. 1325.38   3
  -2   0  -2 191107. 1330.32   3
  -2   0  -1 822187. 2894.91   2
  -2   0   0 16883.2 433.587   2
  -2   0   1 796500. 3048.21   2
  -2  -1 -10 49357.3 582.648   4
  -2   1 -10 50421.9 658.223   4
   2  -1 -10 48137.5 560.633   4
   2   1 -10 50314.8 638.244   4
   2  -1  -9 7384.42 284.355   4
   2   1  -9 7938.96 314.406   4
   2  -1  -8 89372.0 1053.02   4
   2   1  -8 92326.0 1113.26   4
  -2  -1  -8 92580.9 967.647   5
   2  -1  -7 25569.9 558.290   4
   2   1  -7 24303.8 565.391   4
  -2   1  -7 25281.7 1101.17   3
   2  -1  -7 24592.8 521.156  10
  -2  -1  -7 25173.6 516.532   5
   2  -1  -7 25270.0 538.823   5
   2   1  -7 25612.2 1099.56   3
   2   1  -6 80914.2 1744.13   3
  -2   1  -6 79702.8 1746.46   3
   2   1  -6 82376.6 954.362   4
   2  -1  -6 81140.2 891.257   5
  -2   1  -5 44539.5 1146.96   3
   2  -1  -5 43956.8 1157.55   3
  -2  -1  -5 46320.9 1178.43   3
   2   1  -5 45418.5 1158.60   1
   2   1  -5 44305.9 1140.89   3
  -2   1  -4 21883.5 639.663   2
   2  -1  -4 20700.3 694.653   3
   2   1  -4 21893.6 711.539   1
  -2  -1  -4 20983.2 697.080   3
   2  -1  -3 88876.4 1188.23   3
  -2  -1  -3 86190.1 996.486   2
  -2   1  -3 85899.4 1184.59   2
   2  -1  -3 88031.8 945.578   1
   2   1  -3 87756.0 1266.69   1
  -2  -1  -3 86526.5 1176.22   3
  -2  -1  -2 809406. 3054.12   2
   2   1  -2 817468. 3425.13   1
   2  -1  -2 812647. 2270.57   1
  -2   1  -2 806954. 3363.37   2
  -2  -1  -1 196172. 1519.53   2
  -2   1  -1 196452. 1536.75   2
  -2   1   0 170623. 1363.37   2
  -2   1   1 187322. 1419.36   2
  -2   1   2 816111. 3024.30   2
  -2   2 -10 8758.65 279.599   4
   2   2 -10 8474.51 264.688   4
  -2  -2  -9 63426.7 749.331   5
   2   2  -9 63923.2 866.303   4
  -2  -2  -9 62450.3 749.097   4
   2  -2  -9 63267.6 744.234   4
   2  -2  -8 31854.8 591.371   4
   2   2  -8 31295.7 650.402   4
   2  -2  -8 31502.6 589.163  10
  -2  -2  -8 31585.8 593.783   5
   2  -2  -7 68022.0 892.425   5
  -2   2  -7 70853.1 1835.48   3
   2  -2  -7 68329.7 873.064   4
   2   2  -7 66720.2 933.766   4
   2  -2  -7 66687.5 884.617  10
   2   2  -7 70311.5 1816.20   3
  -2  -2  -7 70237.3 900.461   5
   2  -2  -6 31673.5 583.991  10
   2   2  -6 30519.9 1090.72   3
   2   2  -6 30940.5 592.526   4
   2  -2  -6 30886.3 555.782   4
   2  -2  -6 30593.0 559.765   5
  -2  -2  -6 30822.7 556.493   5
  -2   2  -6 31275.4 1112.08   3
  -2   2  -5 95389.3 1570.72   2
   2   2  -5 95431.1 1828.42   1
  -2   2  -4 16130.7 615.354   2
   2   2  -4 15860.2 674.270   1
  -2   2  -3 137911. 1686.07   2
   2   2  -3 139409. 1778.69   1
   2   2  -2 499260. 3012.17   1
  -2   2  -2 497874. 3006.32   2
  -2   2  -1 852528. 3641.05   2
  -2   2   0 615.292 119.975   2
  -2   2   1 859087. 3207.47   2
  -2   2   2 494507. 2361.73   2
   2   3 -10 10345.7 275.797   4
  -2   3 -10 10312.9 287.256   4
   2   3  -9 305.790 99.2042   4
  -2  -3  -9 363.327 84.0241   5
   2   3  -8 7910.05 332.890   4
  -2  -3  -8 7965.77 310.839   5
   2  -3  -8 7932.56 304.828  10
   2  -3  -7 15156.7 439.060   5
  -2  -3  -7 15189.6 433.754   5
   2  -3  -7 15277.4 440.224  10
   2   3  -7 15326.9 456.293   4
  -2   3  -6 140939. 2440.58   3
   2  -3  -6 141913. 1286.29  10
   2   3  -6 141288. 1277.76   4
  -2  -3  -6 140142. 1243.19   5
   2  -3  -6 141297. 1249.45   5
  -2   3  -5 6532.28 464.633   2
   2   3  -5 7430.96 559.678   1
   2   3  -4 254496. 2896.67   1
  -2   3  -4 250616. 2715.85   2
  -2   3  -3 32444.2 918.344   2
   2   3  -3 33369.2 958.471   1
  -2   3  -2 242119. 2320.12   2
   2   3  -2 238110. 2344.75   1
  -2   3  -1 141741. 1684.42   2
   2   3  -1 135887. 1625.76   1
  -2   3   0 23225.4 646.152   2
  -2   3   1 129991. 1414.23   2
  -2   3   2 239565. 1789.90   2
   2   4 -10 5252.44 180.235   4
  -2   4 -10 5223.13 186.061   4
   2   4  -9 16928.8 409.713   4
  -2   4  -9 16780.1 420.297   4
  -2  -4  -9 16296.6 388.001   5
   2  -4  -9 16575.2 361.554  10
   2   4  -8 10486.3 370.206   4
   2  -4  -8 10546.1 350.635  10
  -2  -4  -8 11020.7 365.790   5
   2  -4  -7 35768.5 673.205   5
   2   4  -7 36514.5 685.947   4
   2  -4  -7 35740.0 679.657  10
  -2  -4  -7 36054.4 679.645   5
   2  -4  -6 24048.0 552.486  10
   2   4  -6 24969.1 1163.86   1
   2  -4  -6 24001.4 534.557   5
   2   4  -6 24441.8 541.875   4
  -2  -4  -6 24999.0 547.613   5
   2  -4  -5 97575.5 1054.47  10
  -2  -4  -5 96456.2 997.312   5
   2  -4  -5 95568.5 982.075   5
   2   4  -5 94151.7 2098.26   1
  -2   4  -5 94691.7 1955.14   2
   2   4  -4 12661.7 713.712   1
  -2   4  -4 13098.9 695.797   2
   2   4  -3 311731. 3190.27   1
  -2   4  -3 304424. 3121.51   2
   2   4  -2 67864.7 1370.81   1
  -2   4  -2 67349.8 1378.90   2
   2   4  -1 50282.4 1105.27   1
  -2   4  -1 51794.2 1138.50   2
  -2   4   0 1700.22 218.115   2
  -2   4   1 48393.0 978.848   2
  -2   4   2 71394.3 1095.59   2
   2   5  -9 11785.1 306.872   4
  -2   5  -9 12399.2 325.481   4
  -2  -5  -9 12675.8 323.074   5
   2  -5  -9 12291.4 294.102  10
   2   5  -8 19196.8 457.430   4
  -2  -5  -8 19422.0 469.648   5
   2  -5  -8 18519.5 451.758  10
   2   5  -7 22329.2 523.177   4
   2  -5  -7 22915.2 538.227   5
  -2  -5  -7 24149.6 557.951   5
   2  -5  -7 22918.0 550.813  10
   2   5  -6 75753.1 937.178   4
  -2  -5  -6 74031.0 908.461  10
  -2  -5  -6 74134.8 964.512   5
   2  -5  -6 73956.7 996.685  10
   2  -5  -6 74752.8 952.643   5
  -2  -5  -5 12080.2 376.661   5
   2   5  -5 11956.0 352.143   4
  -2   5  -5 11249.2 741.336   2
   2  -5  -5 12314.2 399.890  10
  -2  -5  -5 11704.5 360.158  10
   2   5  -5 11232.9 775.355   1
   2  -5  -5 11790.3 364.997   5
   2   5  -4 47552.0 1469.95   1
  -2   5  -4 47889.9 1463.92   2
   2  -5  -4 47711.1 720.159  10
   2   5  -3 6811.23 530.452   1
  -2   5  -3 7531.71 557.249   2
   2   5  -2 51519.3 1314.63   1
  -2   5  -2 54763.0 1388.08   2
   2   5  -1 2951.23 313.112   1
  -2   5  -1 2757.18 327.774   2
   2   5   0 203859. 2316.36   1
  -2   5   0 207525. 2441.58   2
  -2   5   1 4013.50 329.538   2
  -2   5   2 44820.3 986.993   2
   2   6  -9 33358.1 402.314   4
  -2   6  -9 33121.3 420.003   4
   2  -6  -9 33356.0 428.827  10
   2   6  -8 4240.58 194.156   4
  -2   6  -8 3894.93 194.324   4
  -2  -6  -8 4288.93 217.456   5
   2  -6  -8 4137.74 210.561  10
   2  -6  -7 75137.3 975.592  10
   2  -6  -7 74217.0 926.629   5
  -2  -6  -7 72499.1 848.825  10
   2   6  -7 74516.6 866.071   4
  -2  -6  -7 74829.1 953.332   5
  -2  -6  -6 6410.12 281.381  10
   2  -6  -6 6343.43 304.634  10
   2  -6  -6 6209.48 279.976   5
  -2  -6  -6 6243.19 289.009   5
   2   6  -5 18813.3 1054.31   1
   2  -6  -5 19478.9 474.173   5
  -2   6  -5 19050.8 1036.70   2
  -2  -6  -5 19535.2 487.268  10
   2  -6  -5 19306.5 514.401  10
   2  -6  -5 18674.4 487.462   9
  -2  -6  -5 19554.5 489.659   5
   2  -6  -4 11244.3 376.644  10
  -2  -6  -4 11244.5 365.028  10
  -2  -6  -4 10964.5 351.745   5
   2   6  -4 11274.3 762.492   1
  -2   6  -4 11221.7 770.232   2
   2  -6  -4 11465.9 340.936   5
   2  -6  -4 11000.0 366.255   9
   2  -6  -3 50983.8 744.155   9
   2   6  -3 51648.4 1535.23   1
   2  -6  -3 51073.7 739.546  10
  -2   6  -3 51021.7 1562.55   2
  -2  -6  -3 51533.0 741.949  10
  -2  -6  -3 51515.6 752.218   9
  -2   6  -2 8490.28 613.865   2
   2   6  -2 9961.76 638.224   1
  -2   6  -1 71650.3 1675.31   2
   2   6  -1 68323.9 1547.61   1
   2   6   0 5076.62 420.135   1
  -2   6   0 5050.16 435.372   2
   2   6   1 64919.7 1389.10   1
  -2   6   1 65425.3 1443.08   2
  -2  -7  -9 1559.39 91.3254   5
   2  -7  -8 24151.2 441.938  10
  -2  -7  -8 24322.9 444.182   5
  -2  -7  -7 483.318 109.167   5
  -2  -7  -7 242.615 78.7952  10
   2  -7  -7 403.129 105.635  10
   2  -7  -6 13197.9 431.592  10
   2  -7  -6 12826.1 379.436   5
  -2  -7  -6 12982.7 396.165  10
  -2  -7  -6 13050.7 406.320   5
   2  -7  -5 15250.4 410.237   5
  -2  -7  -5 15661.9 452.367  10
   2  -7  -5 15948.3 478.230  10
  -2  -7  -5 15107.6 433.868   5
   2  -7  -4 34266.6 581.655   5
   2  -7  -4 33991.8 669.468   9
   2  -7  -4 33876.3 674.516  10
   2   7  -4 34822.9 1417.76   1
  -2  -7  -4 33737.8 658.406  10
  -2   7  -4 35600.5 1471.97   2
  -2  -7  -4 34146.4 625.714   5
   2  -7  -3 7593.47 310.896  10
   2   7  -3 7312.43 622.147   1
   2  -7  -3 8333.86 327.674   9
  -2  -7  -3 7688.57 315.584   9
  -2  -7  -3 7952.74 292.269   5
  -2   7  -3 8647.97 706.886   2
  -2  -7  -3 7976.57 318.700  10
   2   7  -2 13957.9 804.391   1
  -2  -7  -2 15160.1 415.276   9
  -2  -7  -2 16027.3 437.965  10
   2  -7  -2 15175.4 414.467  10
  -2   7  -2 15754.5 917.064   2
   2  -7  -2 15532.3 436.264   9
  -2  -7  -1 44260.2 678.144   9
   2   7  -1 44486.3 1350.74   1
  -2   7  -1 47572.6 1495.77   2
  -2  -7  -1 45126.7 708.477  10
   2  -7  -1 45162.0 708.356   9
   2   7   0 181547. 2590.16   1
   2  -7   0 177074. 1400.16   9
  -2   7   0 181214. 2800.07   2
  -2   7   1 45803.3 1335.26   2
   2  -8  -8 28.0173 42.6297  10
  -2  -8  -8 27.0439 44.2708   5
  -2  -8  -7 8984.20 276.397   5
   2  -8  -7 9102.36 298.533  10
  -2  -8  -7 9668.55 272.776  10
   2  -8  -6 6290.33 286.987  10
  -2  -8  -6 6068.86 253.293   5
  -2  -8  -6 6051.96 262.945  10
   2  -8  -5 36172.2 694.572  10
   2  -8  -5 35575.9 574.754   5
  -2  -8  -5 35195.4 628.219   5
  -2  -8  -5 35511.2 671.504  10
  -2  -8  -4 18741.7 456.615   5
   2  -8  -4 18561.2 506.079   9
  -2  -8  -4 19576.7 517.475  10
   2  -8  -4 18564.9 503.361  10
   2  -8  -3 43476.6 749.506  10
  -2  -8  -3 46734.4 693.887   5
   2  -8  -3 44791.1 783.661   9
  -2  -8  -3 44484.7 768.293   9
  -2  -8  -3 45605.3 780.239  10
   2  -8  -2 32947.2 633.156  10
   2   8  -2 31493.5 1254.05   1
  -2  -8  -2 33210.9 658.299  10
  -2  -8  -2 32257.5 632.588   9
   2  -8  -2 32606.3 659.218   9
  -2   8  -1 21076.7 1071.15   2
   2  -8  -1 20974.3 486.821  10
  -2  -8  -1 20538.8 489.656   9
   2  -8  -1 20653.1 518.938   9
  -2  -8  -1 20624.3 513.303  10
   2  -8   0 6522.34 296.985   9
  -2  -8   0 6491.39 274.779   9
  -2   8   0 6243.83 580.686   2
  -2  -8   1 19436.1 455.687   9
   2  -8   1 19424.6 506.642   9
  -2  -9  -7 4052.65 146.309   5
   2  -9  -7 4116.70 172.249  10
   2  -9  -6 11728.1 338.333  10
  -2  -9  -6 11165.7 284.715   5
   2  -9  -5 8312.73 316.572  10
  -2  -9  -5 8094.17 265.969   5
  -2  -9  -5 8444.40 312.637  10
  -2  -9  -4 7247.43 263.113   5
   2  -9  -4 8068.13 328.034   9
   2  -9  -4 7944.72 324.009  10
  -2  -9  -4 8245.83 332.295  10
  -2  -9  -3 277.638 116.162  10
   2  -9  -3 138.331 85.7710  10
  -2  -9  -3 344.075 118.211   9
   2  -9  -3 147.217 104.660   9
   2  -9  -2 35886.6 656.708  10
  -2  -9  -2 35978.6 675.885   9
   2  -9  -2 36809.3 710.945   9
  -2  -9  -2 36936.6 698.177  10
  -2  -9  -1 15560.0 440.793   9
   2  -9  -1 15386.7 467.686   9
   2  -9  -1 15610.5 423.831  10
  -2  -9   0 73.1494 81.5230   9
   2  -9   0 86.8937 100.734   9
   2  -9   1 16109.6 476.469   9
  -2  -9   1 16885.1 433.160   9
   2  -9   2 38934.3 728.033   9
   2  -9   7 3823.13 147.075   9
   2 -10  -6 1025.38 93.6187  10
   2 -10  -5 7491.48 257.939  10
   2 -10  -4 2908.31 180.782  10
   2 -10  -4 2616.86 178.453   9
   2 -10  -3 5744.52 252.209  10
   2 -10  -3 5816.56 271.684   9
  -2 -10  -2 5641.68 262.558   9
   2 -10  -2 5845.71 284.835   9
   2 -10  -2 5431.67 245.034  10
  -2 -10  -1 8270.49 311.374   9
   2 -10  -1 8702.27 343.102   9
   2 -10   0 845.746 140.854   9
  -2 -10   0 690.247 111.117   9
   2 -10   1 8973.78 349.918   9
  -2 -10   1 9272.67 308.965   9
   2 -10   2 5318.25 269.619   9
   2 -10   3 8228.88 314.132   9
   2 -10   4 2664.98 177.166   9
   2 -10   5 7198.64 241.970   9
   2 -10   6 957.544 79.2843   9
   2 -11  -3 3444.00 182.521   9
   2 -11  -2 399.404 95.7728   9
  -2 -11  -1 5964.10 230.333   9
   2 -11  -1 5912.41 257.463   9
  -2 -11   0 3221.01 167.228   9
   2 -11   0 3443.40 204.862   9
   2 -11   1 5806.22 253.567   9
   2 -11   2 572.622 101.852   9
  -2 -11   3 3130.91 143.657   6
   2 -11   3 3369.29 176.488   9
   2 -11   4 9789.38 252.931   9
  -2 -11   4 9111.65 225.312   6
   2 -12  -2 1769.96 113.008   9
   2 -12  -1 707.879 83.2407   9
   2 -12   0 121.636 61.5986   9
   2 -12   1 688.383 83.3260   9
   2 -12   2 1793.07 108.230   9
   3   0 -10 14.7889 47.0432   4
  -3   0 -10 11.4165 51.8916   4
   3   0  -9 44.2564 75.2892   4
   3   0  -8 22.9137 80.9797   4
   3   0  -8-8.18298 61.8432  10
   3   0  -7-157.480 94.1158   4
   3   0  -7-193.889 81.6551  10
   3   0  -6 35.5023 64.4693   4
  -3   0  -6-39.5373 95.3389   3
   3   0  -6-73.4515 111.545   3
  -3   0  -5 59.1588 70.7951   3
   3   0  -5 91.6153 96.8110   3
   3   0  -5 122.471 63.8760   1
   3   0  -4-33.3393 78.5550   3
   3   0  -4 86.0670 68.8635   1
  -3   0  -4 68.7969 47.1381   2
  -3   0  -3 19.5767 70.8051   3
   3   0  -3 5.60693 76.9929   1
   3   0  -3-0.38910 62.9553   3
  -3   0  -3 25.7404 80.6483   2
  -3   0  -2 23.1029 46.0230   3
  -3   0  -2-1.33417 89.9486   2
   3   0  -2-18.8306 76.6906   1
  -3   0  -1-20.7388 99.5632   2
  -3   0   0-33.3442 108.569   2
  -3   0   1 2511.34 235.753   2
  -3  -1 -10 6057.17 193.879   4
  -3   1 -10 6431.12 230.535   4
   3   1 -10 6000.42 209.749   4
   3   1  -9 15652.7 417.110   4
   3  -1  -9 15476.5 386.765   4
   3   1  -8 7205.25 320.111   4
   3  -1  -8 7299.45 303.154   4
   3  -1  -8 7406.91 294.965  10
  -3   1  -7 24037.6 1061.32   3
   3   1  -7 24596.6 534.586  10
   3   1  -7 24121.3 567.897   4
   3   1  -7 24711.0 1051.11   3
   3  -1  -7 24973.6 555.436   4
   3  -1  -7 23878.2 540.143  10
  -3  -1  -7 24663.4 509.040   5
  -3   1  -6 2026.00 305.105   3
   3  -1  -6 2374.52 173.621   4
   3   1  -6 2233.71 177.095   4
   3   1  -6 2389.78 323.218   3
   3  -1  -6 2361.45 174.677  10
  -3  -1  -6 2210.38 156.772   5
   3   1  -5 1176.87 197.091   3
  -3   1  -5 857.546 188.099   3
   3   1  -5 1122.28 227.525   1
   3   1  -4 42791.7 1048.34   1
  -3   1  -4 40123.3 990.103   2
  -3   1  -4 40072.7 951.487   3
   3   1  -4 40376.7 939.140   3
  -3   1  -3 3979.57 305.734   2
   3   1  -3 4328.19 317.035   1
  -3  -1  -3 4359.07 292.082   2
   3   1  -2 19247.3 596.006   1
  -3   1  -2 18761.6 606.591   2
   3  -1  -2 19167.4 439.568   1
  -3  -1  -2 19577.3 600.610   2
  -3  -1  -1 96938.6 1325.44   2
  -3   1  -1 95920.4 1301.02   2
  -3   1   0 22174.3 607.483   2
  -3   1   1 100814. 1319.29   2
  -3   1   2 19444.5 595.291   2
  -3   2 -10 4094.01 184.157   4
   3   2 -10 4295.87 178.151   4
   3   2  -9 5934.73 261.964   4
   3  -2  -9 5699.89 223.910  10
   3  -2  -9 5811.03 217.710   4
   3   2  -8 1193.49 154.877   4
   3  -2  -8 1482.83 140.917   4
  -3  -2  -8 1452.90 138.590   5
   3  -2  -8 1280.96 137.464  10
   3   2  -7 2137.70 192.073   4
   3  -2  -7 1740.17 167.170  10
  -3  -2  -7 1871.17 158.186   5
   3  -2  -7 1750.42 157.335   4
   3   2  -6 19868.3 866.728   3
   3  -2  -6 19990.4 458.724   4
   3   2  -6 19815.7 489.495   4
  -3  -2  -6 19985.7 463.023   5
   3  -2  -6 19873.0 470.397   5
   3   2  -6 20184.9 944.160   1
   3  -2  -6 20138.3 493.074  10
  -3   2  -6 20341.7 889.565   3
  -3   2  -5 10270.7 569.333   2
   3   2  -5 11766.3 660.743   1
  -3   2  -5 11098.6 598.405   3
   3   2  -5 10341.0 565.881   3
   3   2  -4 19367.4 784.585   1
  -3   2  -4 18273.0 718.119   2
  -3   2  -3 99988.5 1579.19   2
   3   2  -3 103462. 1631.18   1
  -3   2  -2 79686.5 1334.65   2
   3   2  -2 82742.2 1365.78   1
  -3   2  -1 32236.9 807.339   2
  -3   2   0 24176.6 667.436   2
  -3   2   1 28932.1 716.627   2
  -3   2   2 79749.5 1211.06   2
   3   3 -10 1797.97 114.005   4
  -3   3 -10 1791.11 122.224   4
   3   3  -9 156.817 82.4939   4
   3  -3  -9 116.483 64.4455  10
  -3  -3  -9 100.263 61.7551   5
   3   3  -8 2675.90 204.022   4
   3  -3  -8 2519.65 186.033  10
  -3  -3  -8 2678.99 186.306   5
   3   3  -7 63818.7 915.893   4
   3  -3  -7 61744.1 899.565  10
  -3  -3  -7 63354.4 868.334   5
   3   3  -6 1077.51 133.535   4
   3   3  -6 1030.41 205.115   3
   3  -3  -6 857.335 115.706   5
  -3   3  -6 908.011 215.764   3
   3  -3  -6 872.706 132.338  10
  -3  -3  -6 1055.09 135.131   5
   3   3  -6 792.346 244.040   1
  -3   3  -5 19715.8 845.556   2
   3  -3  -5 21764.3 498.191  10
   3   3  -5 21523.8 474.686   4
   3  -3  -5 20553.7 452.813   5
  -3  -3  -5 20859.3 490.858   8
   3   3  -5 19875.9 932.620   1
  -3  -3  -5 22064.1 474.880   5
   3   3  -4 20941.8 889.239   1
  -3   3  -4 20127.3 823.705   2
   3   3  -3 303547. 3066.50   1
  -3   3  -3 302349. 2985.10   2
   3   3  -2 74352.1 1428.70   1
  -3   3  -2 75281.6 1410.74   2
  -3   3  -1 22561.8 736.757   2
  -3   3   0 8941.61 450.166   2
  -3   3   1 18125.6 607.230   2
  -3   3   2 75655.9 1208.12   2
  -3  -3  10 1739.60 102.555   7
  -3   4 -10 11698.9 250.290   4
   3  -4  -9 2101.52 137.021  10
   3   4  -9 2104.98 147.955   4
  -3  -4  -9 2250.66 145.789   5
   3   4  -8 37736.0 660.303   4
   3  -4  -8 37006.3 653.711  10
  -3  -4  -8 37582.4 651.151   5
   3   4  -7 797.622 133.440   4
   3  -4  -7 764.256 129.603  10
  -3  -4  -7 895.408 136.941   5
   3   4  -6 69378.2 1717.45   3
   3   4  -6 70332.1 923.152   4
   3   4  -6 70924.7 1998.74   1
   3  -4  -6 70030.0 923.067   5
   3  -4  -6 70560.9 971.711  10
  -3  -4  -6 70884.0 935.877   5
  -3   4  -5 3998.51 426.898   2
   3   4  -5 4314.39 221.007   4
   3   4  -5 3592.10 445.682   1
   3  -4  -5 4573.14 244.060  10
   3  -4  -5 4277.44 223.780   5
  -3  -4  -5 4361.73 226.588   5
   3   4  -4 9628.95 653.048   1
  -3   4  -4 9272.12 613.997   2
   3   4  -3 114542. 2065.07   1
  -3   4  -3 115868. 2044.32   2
   3   4  -2 294158. 3064.63   1
  -3   4  -2 297001. 3096.07   2
   3   4  -1 27579.8 895.171   1
  -3   4  -1 27898.4 909.996   2
  -3   4   0 3410.37 321.175   2
  -3   4   1 25440.6 784.637   2
  -3   4   2 285222. 2537.95   2
  -3  -4   9 2040.78 128.748   7
  -3  -5  -9 15450.2 334.901   5
   3  -5  -9 14762.0 316.796  10
  -3   5  -9 14831.7 335.482   4
   3   5  -9 15323.0 321.777   4
   3  -5  -8 2612.60 180.590  10
   3   5  -8 2890.94 180.311   4
  -3  -5  -8 2837.17 185.353   5
   3   5  -7 14219.1 408.212   4
   3  -5  -7 14838.0 446.411  10
  -3  -5  -7 14907.7 436.034   5
   3   5  -6 4020.07 225.915   4
   3  -5  -6 3860.27 235.083   5
   3  -5  -6 4248.87 258.072  10
  -3  -5  -6 4211.08 245.550   5
   3   5  -5 48840.9 715.595   4
  -3  -5  -5 48003.0 763.249   5
   3  -5  -5 48424.1 737.640   5
  -3  -5  -5 49190.2 723.446  10
   3   5  -5 48972.7 1635.28   1
  -3   5  -5 48651.1 1571.88   2
   3  -5  -5 48612.8 801.719  10
   3   5  -4 29240.0 1202.81   1
   3  -5  -4 29161.7 531.035   5
  -3  -5  -4 28108.3 551.286   8
   3  -5  -4 29437.5 593.546  10
  -3  -5  -4 29283.2 564.022   5
  -3   5  -4 28962.9 1171.62   2
  -3  -5  -4 29692.4 553.352  10
   3   5  -3 63512.5 1653.30   1
  -3   5  -3 62934.8 1662.28   2
   3   5  -2 7122.53 540.080   1
  -3   5  -2 6474.58 525.270   2
   3   5  -1 86210.8 1732.48   1
  -3   5  -1 87247.2 1766.26   2
  -3   5   0 2200.54 292.071   2
   3   5   0 2154.85 286.188   1
  -3   5   1 94962.2 1666.30   2
  -3   5   2 6316.65 414.394   2
  -3  -6  -9 5509.31 181.260   5
   3  -6  -9 5184.74 165.576  10
   3   6  -8 20058.7 378.920   4
  -3  -6  -8 21055.5 443.695   5
  -3   6  -8 20340.9 406.176   4
   3  -6  -8 19923.4 435.902  10
   3   6  -7 2178.15 152.215   4
   3  -6  -7 2045.41 181.787  10
  -3  -6  -7 2252.40 186.322   5
  -3  -6  -6 36889.4 687.784   5
   3  -6  -6 36144.3 711.605  10
  -3  -6  -6 35985.8 623.669  10
   3  -6  -5 5895.10 297.414  10
  -3  -6  -5 6104.09 277.354  10
   3  -6  -5 6464.93 277.083   5
  -3  -6  -5 5907.50 286.018   5
  -3  -6  -4 86051.0 1006.71  10
   3   6  -4 88213.1 2185.05   1
   3  -6  -4 85190.5 1037.97  10
   3  -6  -4 85099.2 922.671   5
   3  -6  -4 84358.5 979.412   9
  -3  -6  -4 85047.2 993.233   5
  -3   6  -4 85000.4 2164.23   2
  -3  -6  -3 2172.55 166.786  10
   3  -6  -3 2225.86 166.772  10
   3   6  -3 1554.48 305.119   1
  -3  -6  -3 2075.39 167.200   9
   3  -6  -3 2032.13 161.877   9
  -3   6  -3 2110.83 332.934   2
  -3  -6  -2 12671.9 370.079  10
  -3   6  -2 13603.8 813.713   2
   3   6  -1 2266.17 332.166   1
  -3   6  -1 2101.99 337.826   2
   3   6   0 178.018 135.253   1
  -3   6   0 73.9034 120.621   2
  -3   6   1 2610.41 315.613   2
   3   6   1 2949.04 343.313   1
   3  -7  -8 2593.70 149.217  10
  -3  -7  -8 2691.66 148.354   5
   3  -7  -7 23896.9 510.377  10
  -3  -7  -7 24047.7 494.039   5
   3  -7  -6 13329.2 424.434  10
  -3  -7  -6 12596.0 391.624   5
  -3  -7  -6 12710.3 369.244  10
  -3  -7  -5 44089.7 733.215  10
  -3  -7  -5 44767.8 749.528   5
   3  -7  -5 46587.2 801.486  10
   3  -7  -4 3377.67 229.702  10
  -3  -7  -4 3472.26 223.838  10
   3  -7  -4 3876.04 226.966   9
  -3  -7  -4 3806.56 226.430   5
   3   7  -3 29148.5 1265.64   1
   3  -7  -3 29052.6 599.264  10
  -3  -7  -3 29963.1 604.723   9
   3  -7  -3 29374.5 600.447   9
  -3  -7  -3 29199.0 605.967  10
  -3  -7  -3 28925.4 567.688   5
  -3   7  -3 30135.4 1329.99   2
   3   7  -2 6999.57 615.631   1
   3  -7  -2 7025.85 299.416   9
  -3  -7  -2 6628.05 293.553  10
   3  -7  -2 7076.95 285.747  10
  -3  -7  -2 6566.29 277.419   9
  -3   7  -2 6521.62 628.238   2
  -3  -7  -1 103141. 1010.59   9
   3  -7  -1 102139. 1082.40   9
  -3   7  -1 104780. 2289.27   2
   3   7  -1 101550. 2190.98   1
   3   7   0 315.825 179.795   1
   3  -7   0 149.963 82.0417   9
  -3   7   0 29.8649 157.099   2
  -3   7   1 91174.3 1952.25   2
   3   7   1 88971.2 1912.76   1
  -3  -8  -8 26784.9 349.707   5
   3  -8  -8 26518.2 362.070  10
   3  -8  -7 15125.8 363.572  10
  -3  -8  -7 14954.0 338.831   5
   3  -8  -6 5521.76 259.719  10
  -3  -8  -6 5252.97 236.505   5
   3  -8  -5 2175.68 183.854  10
  -3  -8  -5 2108.55 165.605   5
  -3  -8  -5 2367.09 180.306  10
   3  -8  -4 8224.64 336.155  10
   3  -8  -4 8486.13 332.920   9
  -3  -8  -4 8775.18 322.395   5
  -3  -8  -4 8125.17 330.534  10
   3  -8  -3 5550.86 274.892  10
  -3  -8  -3 6579.36 307.737  10
   3  -8  -3 6213.01 295.445   9
  -3  -8  -3 6034.83 264.918   5
   3  -8  -2 79783.4 965.481  10
  -3  -8  -2 81036.1 974.845   9
   3  -8  -2 79136.9 1010.06   9
  -3  -8  -1 7914.77 298.771   9
   3  -8  -1 7068.46 311.393   9
  -3   8  -1 7219.45 632.596   2
  -3  -8   0 105052. 1082.68   6
   3  -8   0 106665. 1175.47   9
   3  -8   1 6422.56 302.984   9
  -3  -9  -7 27606.5 342.067   5
   3  -9  -7 28540.5 399.683  10
   3  -9  -6 8343.42 271.589  10
  -3  -9  -6 8351.65 238.700   5
   3  -9  -5 10288.1 333.114  10
  -3  -9  -5 10320.4 295.445   5
   3  -9  -4 2061.53 168.699  10
   3  -9  -4 2374.67 178.313   9
  -3  -9  -4 2272.57 153.448   5
   3  -9  -3 53099.5 786.421  10
   3  -9  -3 52037.5 800.812   9
   3  -9  -2 20076.4 474.956  10
  -3  -9  -2 19582.9 475.205   9
   3  -9  -2 19528.8 506.671   9
  -3  -9  -1 99249.5 1035.96   9
   3  -9  -1 98152.0 1142.54   9
   3  -9   0 10575.0 384.403   9
   3  -9   1 95540.8 1131.76   9
   3  -9   2 19478.5 515.686   9
   3  -9   7 28182.2 375.101   9
   3 -10  -6 31302.6 392.893  10
   3 -10  -5 1923.54 128.717  10
   3 -10  -4 19999.9 413.544  10
   3 -10  -3 8792.34 286.300  10
   3 -10  -3 8874.95 308.886   9
   3 -10  -2 48459.3 741.874   9
  -3 -10  -1 8871.18 289.932   9
   3 -10  -1 9493.35 345.600   9
   3 -10   0 23471.5 539.879   9
   3 -10   1 8713.70 335.547   9
  -3 -10   2 53656.2 729.942   6
   3 -10   2 55095.9 804.427   9
   3 -10   3 10373.4 344.050   9
   3 -10   4 23228.0 467.194   9
   3 -10   5 1699.58 124.515   9
  -3 -10   6 31115.7 396.859   6
   3 -10   6 30580.0 382.686   9
   3 -11  -3 26327.2 430.588   9
   3 -11  -2 845.299 107.079   9
   3 -11  -1 18246.8 412.701   9
   3 -11   0 76.9826 77.7895   9
   3 -11   1 20175.4 435.054   9
   3 -11   2 1179.18 121.323   9
  -3 -11   3 25047.2 376.550   6
   3 -11   3 27763.2 456.926   9
  -3 -11   4 7756.92 196.777   6
   3 -11   4 8743.88 229.548   9
   3 -12  -1 368.544 62.7261   9
   3 -12   0 29188.7 405.293   9
   3 -12   1 170.404 53.8061   9
   3 -12   2 17893.5 291.693   9
  -4   0 -10 55286.5 567.652   4
   4   0  -9 88.5110 69.8846   4
   4   0  -8 48263.5 763.932   4
   4   0  -8 48204.6 742.259  10
   4   0  -7 11213.5 388.969   4
   4   0  -7 10360.9 368.104  10
   4   0  -6 160584. 1391.41   4
   4   0  -4 44753.8 1012.85   1
  -4   0  -4 47095.4 1160.48   2
  -4   0  -4 44876.5 982.614   3
  -4   0  -3 106625. 1695.03   2
  -4   0  -3 107799. 1246.92   3
   4   0  -3 108603. 1490.64   1
  -4   0  -2 136458. 1842.47   2
   4   0  -2 137153. 1604.83   1
  -4   0  -1 71894.5 1324.69   2
  -4   0   0 228983. 2383.77   2
  -4   0   1 71322.6 1325.76   2
  -4   1 -10 648.511 80.9775   4
   4  -1  -9 24958.1 456.204   4
   4   1  -9 24878.2 492.271   4
   4  -1  -9 25202.2 456.026  10
   4  -1  -8 17452.3 446.926   4
   4   1  -8 17710.7 473.670   4
   4  -1  -8 17807.5 462.154  10
   4   1  -8 17228.2 435.469  10
   4  -1  -7 95660.7 1079.86   4
   4   1  -7 94653.5 1119.91   4
   4  -1  -7 94610.6 1103.71  10
   4  -1  -6 21756.1 502.555   4
   4   1  -6 21441.4 516.524   4
   4  -1  -6 22129.2 533.111  10
  -4  -1  -6 23032.4 484.154   5
  -4   1  -5 102846. 1775.86   3
   4   1  -5 99445.2 1031.46   4
   4   1  -5 101164. 1725.06   3
  -4  -1  -5 98500.7 1070.75   8
   4   1  -5 97950.6 1809.44   1
   4   1  -4 94598.9 1664.75   1
  -4   1  -4 96353.8 1713.18   2
  -4   1  -4 97348.8 1474.99   3
   4   1  -4 95369.1 1428.27   3
   4   1  -3 213923. 2353.80   1
  -4   1  -3 217730. 1801.65   3
  -4  -1  -3 215595. 2347.49   2
   4   1  -3 213671. 1739.93   3
   4   1  -2 67875.8 1248.95   1
  -4   1  -2 68916.4 1322.02   2
   4   1  -2 70687.4 756.106   3
  -4   1  -2 70068.6 797.724   3
  -4  -1  -2 69618.5 1336.53   2
   4  -1  -2 69549.0 1002.83   1
  -4   1  -1 122202. 1703.78   2
  -4  -1  -1 121604. 1722.24   2
  -4   1   0 17209.0 644.571   2
  -4   1   1 108182. 1644.05   2
  -4   1   2 72978.0 1349.34   2
  -4  -1  10 266.763 63.8153   7
  -4   2 -10 10401.7 259.168   4
   4   2  -9 46369.5 655.645   4
   4  -2  -9 43936.0 603.597  10
   4  -2  -8 10375.7 323.704   4
   4   2  -8 10300.4 362.614   4
   4  -2  -8 9940.15 349.454  10
  -4  -2  -8 10012.6 316.159   5
   4  -2  -7 37122.2 641.792   4
   4   2  -7 36589.5 703.015   4
   4  -2  -7 35965.0 691.844  10
  -4  -2  -7 37143.7 645.607   5
   4  -2  -6 58867.1 794.595   4
   4  -2  -6 58812.6 868.774  10
   4   2  -6 58678.7 859.851   4
  -4  -2  -6 59125.8 815.405   5
   4  -2  -5 37640.2 598.579   4
   4   2  -5 39080.0 654.420   4
  -4   2  -5 36951.6 1146.61   2
   4   2  -5 38595.8 1243.18   1
  -4   2  -5 38837.3 1091.85   3
   4   2  -5 39540.1 1084.99   3
   4  -2  -5 40558.9 690.008  10
  -4  -2  -5 38058.9 687.392   8
  -4  -2  -5 39410.4 626.406   5
  -4   2  -4 201186. 2641.56   2
   4   2  -4 199412. 2129.86   3
   4   2  -4 199938. 2660.79   1
  -4   2  -3 134540. 2047.79   2
   4   2  -3 138071. 2059.19   1
   4   2  -2 250878. 2603.10   1
  -4   2  -2 245810. 2648.11   2
  -4   2  -1 180582. 2192.50   2
  -4   2   0 130344. 1779.91   2
  -4   2   1 190650. 2172.45   2
  -4   2   2 243412. 2513.70   2
  -4  -2  10 11725.9 260.351   7
  -4   2  10 11813.4 259.938   7
  -4   3 -10 10701.3 241.911   4
   4   3  -9 13495.0 343.565   4
  -4  -3  -9 13249.6 300.473   5
   4  -3  -9 12553.9 318.557  10
   4   3  -8 30352.9 595.182   4
   4  -3  -8 30459.0 594.793  10
  -4  -3  -8 30591.5 564.990   5
   4  -3  -7 14481.2 447.860  10
  -4  -3  -7 14397.1 419.334   5
   4   3  -6 13370.3 844.181   1
   4   3  -6 13762.3 419.599   4
   4  -3  -6 13706.9 433.624  10
  -4  -3  -6 12951.8 400.722   5
   4   3  -5 60379.7 820.846   4
  -4   3  -5 60767.2 1610.30   2
   4   3  -5 59310.0 1661.43   1
  -4   3  -5 61216.1 1423.59   3
   4  -3  -5 61731.3 869.354  10
  -4  -3  -5 60565.1 878.773   8
  -4  -3  -5 64379.2 841.972   5
  -4   3  -4 20228.4 890.372   2
   4   3  -4 21805.0 947.683   1
  -4   3  -3 141921. 2222.77   2
   4   3  -3 143461. 2294.89   1
  -4   3  -2 15502.4 714.030   2
   4   3  -2 15073.6 702.107   1
  -4   3  -1 194032. 2394.88   2
  -4   3   0 44275.4 1107.99   2
  -4   3   1 188849. 2204.46   2
  -4   3   2 12306.4 581.398   2
  -4  -3   9 13648.5 339.501   7
   4   4  -9 3555.94 168.371   4
   4  -4  -9 3532.40 164.940  10
  -4  -4  -9 3445.43 158.157   5
   4   4  -8 31994.9 574.437   4
   4  -4  -8 32059.6 597.598  10
  -4  -4  -8 33245.7 587.028   5
   4   4  -7 24405.2 545.060   4
   4  -4  -7 24852.5 579.177  10
  -4  -4  -7 24645.1 553.598   5
   4   4  -6 72924.9 936.919   4
   4  -4  -6 73424.7 1011.89  10
  -4  -4  -6 73420.3 975.267   5
   4   4  -5 26123.3 541.561   4
  -4   4  -5 25063.4 1094.87   2
   4   4  -5 24766.4 1142.65   1
   4  -4  -5 27172.9 600.447  10
  -4  -4  -5 26583.0 593.584   8
  -4  -4  -5 26676.5 569.486   5
  -4   4  -4 51996.2 1521.04   2
   4   4  -4 52308.4 706.692   4
  -4  -4  -4 51912.9 777.929   8
   4  -4  -4 50906.5 771.452  10
   4   4  -4 51125.8 1555.00   1
  -4   4  -3 55592.8 1514.14   2
   4   4  -3 54607.4 1510.90   1
  -4   4  -2 213662. 2835.70   2
   4   4  -2 212452. 2842.88   1
  -4   4  -1 2886.82 337.352   2
   4   4  -1 3020.49 350.151   1
  -4   4   0 529.883 157.882   2
  -4   4   1 4220.42 369.526   2
  -4   4   2 231889. 2559.26   2
  -4  -4   4 53791.9 744.480   7
  -4  -4   7 25380.7 541.907   7
  -4  -4   8 31776.3 553.876   7
  -4  -4   9 3076.58 147.635   7
  -4   5  -9 16294.4 315.843   4
   4  -5  -9 16639.9 315.823  10
  -4  -5  -9 17086.7 314.391   5
   4   5  -8 4242.04 198.318   4
   4  -5  -8 4400.59 217.451  10
  -4  -5  -8 4308.22 211.806   5
   4   5  -7 43732.2 681.152   4
   4  -5  -7 44307.4 753.754  10
  -4  -5  -7 44298.7 723.140   5
   4   5  -6 5731.56 262.898   4
   4  -5  -6 5834.69 297.455  10
  -4  -5  -6 6035.99 293.204   5
   4   5  -5 58695.2 788.034   4
  -4   5  -5 54925.2 1718.13   2
   4  -5  -5 58626.7 901.143  10
   4   5  -5 59131.1 1844.64   1
  -4  -5  -5 58262.1 864.094   5
  -4   5  -4 40800.3 1457.43   2
  -4  -5  -4 40686.9 656.320  10
   4  -5  -4 41868.4 725.692  10
  -4  -5  -4 41308.1 705.114   8
   4   5  -4 39868.8 1463.63   1
  -4   5  -3 22745.1 1052.64   2
  -4  -5  -3 22775.4 481.372  10
   4  -5  -3 24873.9 520.634  10
   4   5  -3 21944.4 1035.78   1
  -4  -5  -3 23209.7 504.990   8
  -4   5  -2 15807.6 852.038   2
   4   5  -2 15210.7 825.566   1
  -4   5  -1 50227.9 1441.67   2
   4   5  -1 47905.7 1399.85   1
  -4   5   0 114240. 2061.20   2
  -4   5   1 47862.6 1297.88   2
  -4   5   2 19307.1 793.866   2
  -4  -5   4 44413.9 680.440   7
  -4  -5   5 57127.1 801.289   7
  -4  -5   6 7067.07 286.831   7
  -4  -5   7 38892.2 615.929   7
  -4  -6  -9 1895.56 95.1567   5
  -4   6  -8 22617.3 392.601   4
   4  -6  -8 22970.6 442.977  10
  -4  -6  -8 23402.7 434.826   5
   4  -6  -7 6945.44 293.311  10
  -4  -6  -7 6997.87 286.281   5
   4  -6  -6 10213.8 378.372  10
  -4  -6  -6 10953.4 378.454   5
   4  -6  -5 6273.52 303.630  10
  -4  -6  -5 6318.14 299.479   5
  -4   6  -4 9572.04 745.415   2
   4   6  -4 10066.9 777.129   1
   4  -6  -4 9992.54 370.101  10
  -4  -6  -4 10404.5 351.544  10
  -4  -6  -4 10279.2 357.195   8
  -4  -6  -4 10068.3 360.778   5
  -4   6  -3 49131.1 1649.91   2
   4  -6  -3 47783.6 754.410  10
   4  -6  -3 49542.4 715.078   9
   4   6  -3 49381.0 1637.53   1
  -4  -6  -3 48741.6 751.859  10
   4  -6  -2 106408. 1051.72  10
   4   6  -2 106986. 2311.53   1
   4  -6  -2 107575. 1048.61   9
  -4   6  -1 47038.5 1507.21   2
   4   6  -1 47285.9 1491.05   1
  -4  -6  -1 47443.3 707.931   6
   4  -6  -1 47825.3 692.764   9
  -4   6   0 47641.5 1446.07   2
   4   6   0 47498.3 1455.86   1
  -4  -6   0 47884.5 724.203   6
  -4   6   1 46028.1 1369.73   2
   4   6   1 48232.7 1446.99   1
   4  -7  -8 13259.1 292.083  10
  -4  -7  -8 13251.5 283.715   5
   4  -7  -7 11116.6 334.631  10
  -4  -7  -7 11875.8 334.203   5
  -4  -7  -6 281.192 100.384   5
   4  -7  -6 174.354 96.3603  10
   4  -7  -5 2842.99 211.316  10
  -4  -7  -5 2752.05 201.399   5
  -4  -7  -4 36186.1 672.127   5
   4  -7  -4 35215.1 682.127  10
   4  -7  -4 36197.5 626.754   9
   4  -7  -3 11941.7 389.865  10
   4  -7  -3 12379.3 382.612   9
  -4  -7  -3 12492.5 389.926   5
  -4   7  -2 4784.88 555.372   2
   4  -7  -2 4598.80 233.094  10
   4   7  -2 4259.91 522.750   1
   4  -7  -2 3976.83 228.586   9
   4   7  -1 101950. 2312.54   1
   4  -7  -1 99187.4 1061.26   9
  -4  -7  -1 99729.2 1055.43   6
  -4   7   0 50727.7 1598.46   2
   4   7   0 51813.6 1619.17   1
  -4  -7   0 50586.1 773.036   6
   4  -7   0 49198.0 759.470   9
   4   7   1 100548. 2208.31   1
  -4  -7   8 11677.5 235.537   6
   4  -8  -7 9179.63 262.495  10
  -4  -8  -7 9476.59 249.271   5
  -4  -8  -6 8812.83 288.539   5
   4  -8  -6 8108.48 289.331  10
   4  -8  -5 7225.07 296.833  10
  -4  -8  -5 6732.42 272.198   5
   4  -8  -4 5465.72 265.990  10
   4  -8  -4 5324.94 245.344   9
  -4  -8  -4 5446.86 256.870   5
   4  -8  -3 11305.1 367.681   9
  -4  -8  -3 10864.9 352.494   5
   4  -8  -3 10988.8 367.693  10
   4  -8  -2 32928.9 634.896   9
  -4  -8  -2 33893.2 602.128   5
   4  -8  -1 891.176 130.232   9
  -4  -8   0 63878.5 871.701   6
   4  -8   0 63758.6 901.191   9
  -4  -8   1 1267.71 147.464   6
   4  -8   1 1115.34 147.198   9
  -4  -8   7 8282.11 239.372   6
   4  -9  -6 6442.39 217.434  10
  -4  -9  -6 6406.56 193.504   5
  -4  -9  -5 9500.80 273.108   5
   4  -9  -5 9174.23 291.892  10
   4  -9  -4 3664.24 199.714  10
   4  -9  -4 3372.92 182.870   9
  -4  -9  -4 3720.54 184.324   5
   4  -9  -3 28421.9 538.986  10
   4  -9  -3 28550.7 549.838   9
  -4  -9  -3 28101.9 500.741   5
   4  -9  -2 11971.1 378.668   9
   4  -9  -1 4137.18 238.985   9
  -4  -9   0 3312.31 199.661   6
   4  -9   0 3293.73 218.254   9
  -4  -9   1 5361.84 259.402   6
   4  -9   1 5711.15 284.464   9
  -4  -9   2 12525.1 396.135   6
   4  -9   2 13356.0 418.365   9
   4  -9   3 32381.7 631.388   9
  -4  -9   6 6450.18 218.993   6
   4 -10  -5 35.4787 43.6810  10
   4 -10  -4 18921.1 354.060  10
   4 -10  -3 2181.12 147.558   9
   4 -10  -2 3684.66 199.058   9
   4 -10  -1 8547.30 303.760   9
   4 -10   0 88.6409 84.8155   9
  -4 -10   1 8509.25 277.235   6
   4 -10   1 8333.00 307.957   9
  -4 -10   2 2868.91 173.077   6
   4 -10   2 3111.69 197.340   9
  -4 -10   3 2566.13 163.475   6
   4 -10   3 2742.62 178.445   9
  -4 -10   4 19622.3 393.785   6
   4 -10   4 20281.3 410.992   9
  -4 -10   5 102.848 52.6026   6
   4 -10   5 75.7886 56.9392   9
   4 -11  -2 1810.93 119.470   9
   4 -11  -1 1659.09 123.993   9
   4 -11   0 1623.11 127.217   9
   4 -11   1 2092.37 140.244   9
   4 -11   2 1848.21 128.724   9
  -4 -11   3 6259.12 173.078   6
   4 -11   3 7303.32 219.439   9
   4 -11   4 794.571 71.1794   9
   5   0  -9 218.190 56.7956  10
   5   0  -8 59.5999 73.9759   4
   5   0  -8 23.0902 74.3729  10
   5   0  -7 9.56921 89.4771  10
   5   0  -7 179.301 89.5384   4
   5   0  -6 11.7456 84.1513   4
  -5   0  -5 34.0304 81.8708   8
   5   0  -5-11.0081 74.3539   4
  -5   0  -4-20.4547 55.3121   2
   5   0  -3 359.790 112.407   1
  -5   0  -3-57.6619 99.0392   2
  -5   0  -2 168.316 136.385   2
   5   0  -2 164.492 63.6439   1
  -5   0  -1 51.2369 135.808   2
  -5   0   0 30.6755 124.243   2
  -5   0   1-0.83473 138.707   2
  -5   0  10-4.36069 39.0056   7
   5  -1  -9 3824.40 175.755  10
   5   1  -8 1489.26 149.837   4
   5   1  -8 1464.91 141.910  10
   5  -1  -8 1374.01 141.857  10
   5  -1  -7 16303.2 442.171   4
   5   1  -7 15880.9 455.315   4
   5  -1  -7 16184.1 473.293  10
   5  -1  -6 35044.4 649.920   4
   5   1  -6 35435.0 671.082   4
   5  -1  -6 34973.6 697.798  10
   5  -1  -5 8420.04 307.387   4
   5   1  -5 8808.11 325.045   4
  -5   1  -5 8516.33 324.412   8
  -5  -1  -5 8564.05 346.884   8
  -5   1  -4 43379.0 1310.26   2
   5   1  -4 44760.3 1225.32   1
   5   1  -3 1282.94 211.414   1
  -5   1  -3 978.856 215.669   2
  -5  -1  -3 872.687 205.844   2
   5  -1  -2 6806.82 364.050   1
  -5   1  -2 6653.44 492.895   2
  -5  -1  -2 6240.77 463.481   2
   5   1  -2 6242.76 430.242   1
  -5   1  -1 41509.8 1163.60   2
  -5  -1  -1 39995.5 1141.98   2
  -5   1   0 218.861 165.851   2
  -5   1   1 43164.5 1201.29   2
  -5   1   2 7127.93 496.366   2
  -5  -1   9 4122.28 200.922   7
  -5  -1  10 8796.94 207.037   7
  -5   1  10 8596.90 201.475   7
   5  -2  -9 2324.20 139.890  10
   5   2  -8 1380.01 146.642   4
   5  -2  -8 1126.40 136.324  10
   5   2  -8 1109.34 117.553  10
   5   2  -7 3188.48 217.670   4
   5  -2  -7 3238.04 226.076  10
  -5  -2  -7 3240.84 197.065   5
   5   2  -6 4210.84 243.531   4
   5  -2  -6 4538.13 262.659  10
  -5  -2  -6 4158.05 227.538   5
   5   2  -5 26867.0 563.958   4
   5   2  -5 24992.0 1034.80   1
   5  -2  -5 26411.7 593.376  10
  -5  -2  -5 26283.4 603.772   8
   5   2  -4 18825.1 442.208   4
  -5   2  -4 17980.8 872.734   2
   5   2  -4 18708.0 865.640   1
  -5  -2  -4 19132.4 488.216   8
  -5   2  -3 6779.82 522.140   2
   5   2  -3 7008.54 515.515   1
   5   2  -2 11585.5 625.895   1
  -5   2  -2 12006.2 660.174   2
  -5   2  -1 72122.1 1563.58   2
  -5   2   0 5311.11 427.828   2
  -5   2   1 67937.6 1520.62   2
  -5   2   2 12947.4 673.016   2
  -5  -2   9 3124.03 171.973   7
  -5   2   9 3115.85 162.033   7
   5  -3  -9 2351.81 135.089  10
   5   3  -8 37250.9 611.094   4
   5  -3  -8 36595.2 632.058  10
   5   3  -8 36230.1 552.184  10
  -5  -3  -8 35667.7 561.459   5
   5   3  -7 14002.6 412.547   4
   5  -3  -7 13772.5 433.368  10
  -5  -3  -7 13597.5 397.965   5
   5   3  -6 3917.09 234.443   4
   5  -3  -6 3768.46 245.283  10
  -5  -3  -6 4063.92 237.635   5
   5   3  -5 1168.54 136.414   4
  -5  -3  -5 820.127 143.437   8
   5  -3  -5 877.011 137.069  10
  -5   3  -5 441.927 173.879   2
   5   3  -5 444.506 160.335   1
   5   3  -4 24834.8 512.557   4
  -5   3  -4 23334.5 1033.68   2
   5  -3  -4 25094.5 549.613  10
   5   3  -4 24875.2 1075.03   1
  -5  -3  -4 25763.2 579.537   8
  -5   3  -3 44239.7 1396.71   2
   5   3  -3 42014.6 1338.07   1
   5   3  -2 14511.3 753.534   1
  -5   3  -2 14292.7 770.019   2
  -5   3  -1 23008.4 928.992   2
  -5   3   0 89739.9 1782.51   2
  -5   3   1 23125.5 903.179   2
  -5   3   2 18574.8 822.240   2
  -5  -3   4 21881.1 499.724   7
  -5  -3   5 793.667 131.221   7
  -5  -3   7 13989.5 421.331   7
  -5  -3   8 36775.5 615.758   7
  -5  -3   9 2620.61 142.591   7
  -5   3   9 2604.56 134.922   7
  -5  -4  -9 5071.04 154.710   5
   5  -4  -9 5554.92 185.454  10
   5  -4  -8 692.560 107.382  10
  -5  -4  -8 570.769 91.1155   5
   5   4  -7 15007.0 409.338   4
   5  -4  -7 15525.8 453.260  10
  -5  -4  -7 15393.6 425.643   5
   5   4  -6 13420.6 401.901   4
   5  -4  -6 13264.5 439.186  10
  -5  -4  -6 13913.0 429.413   5
   5   4  -5 28325.7 569.383   4
  -5   4  -5 28580.1 1215.65   2
   5   4  -5 28709.5 1263.10   1
   5  -4  -5 28890.3 634.855  10
  -5  -4  -5 29093.1 649.437   8
  -5  -4  -5 28971.7 611.708   5
   5   4  -4 63826.1 809.332   4
  -5   4  -4 66718.3 1860.68   2
   5  -4  -4 64137.3 894.794  10
   5   4  -4 62313.7 1806.94   1
  -5  -4  -4 63156.9 915.676   8
  -5   4  -3 20519.1 1000.83   2
  -5  -4  -3 21168.0 474.129   6
   5   4  -3 21089.3 1009.65   1
   5  -4  -3 20985.7 482.401  10
  -5  -4  -3 21631.9 518.256   8
  -5   4  -2 34315.6 1242.52   2
   5   4  -2 34297.7 1246.83   1
  -5   4  -1 17005.3 857.950   2
   5   4  -1 15443.3 806.917   1
  -5   4   0 7887.63 570.661   2
  -5   4   1 11507.5 671.853   2
  -5   4   2 36725.0 1178.14   2
  -5  -4   3 18207.4 448.911   7
  -5  -4   4 64032.0 873.125   7
  -5  -4   5 27280.1 590.170   7
  -5  -4   6 13613.0 418.456   7
  -5  -4   7 13431.2 394.963   7
  -5  -4   8 562.474 91.9955   7
  -5  -4   9 6194.36 177.026   7
   5  -5  -9 8886.34 200.573  10
  -5  -5  -8 9792.84 282.233   5
   5  -5  -8 9395.80 290.741  10
   5  -5  -7 583.868 118.423  10
  -5  -5  -7 550.031 109.084   5
   5  -5  -6 24820.3 584.968  10
  -5  -5  -6 24828.3 569.716   5
   5  -5  -5 4628.52 267.536  10
  -5  -5  -5 4408.78 261.758   8
  -5  -5  -5 4580.03 258.046   5
  -5   5  -4 125543. 2670.25   2
   5  -5  -4 121839. 1261.39  10
  -5  -5  -4 124799. 1291.55   8
   5   5  -4 127230. 2696.70   1
  -5   5  -3 50220.6 1653.65   2
  -5  -5  -3 48285.9 727.235   6
   5  -5  -3 49049.7 758.011  10
   5   5  -3 51074.1 1656.30   1
  -5  -5  -3 49644.7 785.392   8
  -5   5  -2 8509.05 673.971   2
   5   5  -2 8244.30 646.877   1
  -5  -5  -2 8145.11 308.350   6
  -5  -5  -2 8099.35 313.191   8
  -5  -5  -1 14803.7 403.240   8
   5   5  -1 14125.1 834.176   1
  -5   5  -1 15967.6 886.039   2
  -5  -5  -1 15160.1 417.408   6
  -5  -5   0 72.3041 66.5035   6
  -5   5   0 723.418 230.224   2
  -5   5   1 14271.1 773.823   2
  -5  -5   1 14994.5 416.944   6
  -5  -5   2 5199.44 240.025   7
  -5  -5   3 50143.4 752.275   7
  -5  -5   4 125106. 1207.90   7
  -5  -5   5 4411.23 237.903   7
  -5  -5   6 25735.3 536.945   7
  -5  -5   7 538.238 91.4755   7
  -5   6  -8 5503.67 168.088   4
   5  -6  -8 6203.92 213.116  10
  -5  -6  -8 6007.14 199.735   5
   5  -6  -7 14050.4 382.209  10
  -5  -6  -7 13836.3 366.729   5
   5  -6  -6 15040.7 437.153  10
  -5  -6  -6 15954.6 441.383   5
   5  -6  -5 23115.5 559.724  10
  -5  -6  -5 23773.8 558.106   5
   5  -6  -4 1261.11 147.899  10
  -5  -6  -4 1316.36 151.417   8
  -5  -6  -4 1439.00 162.785   5
   5  -6  -3 55603.8 821.872  10
  -5  -6  -3 55708.1 823.735   8
   5   6  -2 2816.43 402.966   1
  -5  -6  -2 2501.14 180.694   6
  -5   6  -2 3093.90 449.523   2
  -5  -6  -2 2765.93 193.704   8
  -5   6  -1 61294.5 1822.72   2
   5   6  -1 59723.8 1797.30   1
  -5  -6  -1 58368.5 834.273   6
  -5  -6  -1 58930.1 814.219   8
   5   6   0 56284.9 1703.35   1
  -5   6   0 57593.7 1718.56   2
  -5  -6   0 56924.3 831.163   6
   5  -6   0 56083.4 763.445   9
  -5   6   1 64728.7 1722.40   2
  -5  -6   1 64686.3 903.561   6
   5   6   1 64148.5 1794.54   1
  -5  -6   7 13075.4 330.600   6
   5  -7  -8 10382.9 219.931  10
  -5  -7  -8 10541.2 213.541   5
   5  -7  -7 1034.09 107.900  10
  -5  -7  -7 1119.80 108.420   5
   5  -7  -6 10041.4 331.830  10
  -5  -7  -6 10239.4 327.792   5
  -5  -7  -5 235.864 96.5253   5
   5  -7  -5 362.851 106.223  10
   5  -7  -4 28053.6 596.162  10
  -5  -7  -4 28792.5 597.100   5
   5  -7  -3 8448.12 322.872  10
  -5  -7  -2 40984.9 675.472   6
  -5  -7  -1 1794.11 166.644   6
   5  -7  -1 1688.57 156.112   9
  -5  -7   0 187234. 1542.15   6
   5  -7   0 187661. 1454.23   9
  -5  -7   1 1733.98 173.762   6
  -5  -7   7 979.363 94.8741   6
   5  -8  -7 17565.5 306.791  10
  -5  -8  -7 17198.5 290.698   5
  -5  -8  -6 2763.62 153.931   5
   5  -8  -6 2756.80 158.719  10
   5  -8  -5 13987.3 374.313  10
  -5  -8  -5 14105.6 369.440   5
   5  -8  -4 20113.5 465.749  10
  -5  -8  -4 19789.6 463.274   5
   5  -8  -3 60450.2 798.160  10
  -5  -8  -3 58940.3 806.424   5
   5  -8  -2 6237.50 263.073   9
  -5  -8  -2 6664.37 273.882   5
  -5  -8  -1 46044.6 723.528   6
   5  -8  -1 45410.5 721.648   9
   5  -8   0 13756.6 404.985   9
  -5  -8   0 13928.7 416.752   6
  -5  -8   1 51295.3 814.220   6
   5  -8   1 51934.9 794.740   9
  -5  -8   2 6215.08 296.585   6
  -5  -8   3 54311.9 841.056   6
  -5  -8   5 17329.8 430.016   6
  -5  -8   6 2777.94 160.750   6
  -5  -8   7 17002.7 281.323   6
   5  -9  -6 26460.1 350.825  10
  -5  -9  -6 25977.8 328.177   5
   5  -9  -5 1036.20 96.4047  10
  -5  -9  -5 1050.86 94.3902   5
   5  -9  -4 26440.2 455.827  10
  -5  -9  -4 25908.2 441.813   5
  -5  -9  -3 2524.61 153.239   5
   5  -9  -2 18517.1 420.448   9
   5  -9  -1 1634.17 144.345   9
  -5  -9   0 24228.2 499.270   6
   5  -9   0 23841.6 513.957   9
  -5  -9   1 1465.34 145.509   6
   5  -9   1 1705.24 157.690   9
  -5  -9   2 15533.2 425.171   6
   5  -9   2 14831.1 411.889   9
  -5  -9   3 2611.03 180.691   6
   5  -9   3 2579.16 181.696   9
  -5  -9   4 28424.2 523.012   6
   5  -9   4 27988.2 517.863   9
  -5  -9   5 1240.16 113.074   6
   5  -9   5 1166.60 112.110   9
  -5  -9   6 25918.8 369.286   6
   5  -9   6 25621.8 371.671   9
   5 -10  -2 5888.33 208.597   9
   5 -10  -1 25548.1 457.965   9
   5 -10   0 261.867 78.9128   9
  -5 -10   1 31205.3 494.113   6
   5 -10   1 30944.3 527.116   9
  -5 -10   2 6105.18 226.772   6
   5 -10   2 6500.47 242.209   9
  -5 -10   3 14692.9 336.606   6
   5 -10   3 14354.1 336.032   9
  -5 -10   4 2742.18 139.735   6
   5 -10   4 3063.35 147.217   9
   5 -10   5 16314.3 269.973   9
   5 -11  -1 424.729 60.9650   9
   5 -11   0 47844.2 508.710   9
   5 -11   1 459.360 68.7778   9
   5 -11   2 33278.1 412.984   9
   6   0  -9 12805.1 272.655  10
   6   0  -8 37793.9 616.665  10
   6   0  -7 17630.9 479.614  10
  -6   0  -5 236583. 1781.76   8
  -6   0  -4 58707.7 1626.05   2
  -6   0  -4 54335.6 817.942   8
  -6   0  -3 123564. 2370.48   2
   6   0  -2 12728.0 616.921   1
  -6   0  -2 12621.5 748.236   2
  -6   0  -1 60675.8 1597.70   2
  -6   0   0 550006. 4766.83   2
  -6   0   3 108289. 1090.10   7
  -6   0   4 53037.5 794.111   7
  -6   0   7 17595.3 479.544   7
  -6   0   8 39152.1 642.298   7
  -6   0   9 17962.7 357.063   7
   6  -1  -9 19510.6 340.621  10
   6   1  -9 18793.1 305.998  10
   6  -1  -8 37079.9 614.760  10
   6   1  -8 35721.6 586.691  10
   6  -1  -7 38594.5 705.833  10
   6   1  -7 39249.3 706.199  10
   6  -1  -6 13075.9 439.748  10
  -6   1  -5 13935.9 424.018   8
  -6  -1  -5 14840.2 465.929   8
  -6   1  -4 64805.2 1780.46   2
  -6   1  -4 62331.6 848.032   8
  -6  -1  -4 61810.7 905.612   8
  -6   1  -3 85794.7 2032.39   2
  -6  -1  -3 82827.7 1005.21   8
   6   1  -2 46868.2 1280.59   1
  -6   1  -2 49676.0 1510.64   2
  -6   1  -1 89400.6 1961.57   2
  -6   1   0 142499. 2459.84   2
  -6   1   1 91745.8 1959.49   2
  -6  -1   3 88357.1 985.149   7
  -6  -1   4 60212.3 855.485   7
  -6   1   4 61804.1 841.303   7
  -6  -1   5 11010.1 386.965   7
  -6  -1   6 17634.8 495.655   7
  -6  -1   7 39780.0 715.263   7
  -6   1   7 38899.1 687.820   7
  -6  -1   8 38883.6 641.678   7
  -6   1   8 37623.4 615.193   7
  -6  -1   9 20527.4 380.867   7
  -6   1   9 19843.8 361.780   7
   6  -2  -9 10710.9 249.534  10
   6  -2  -8 20144.8 447.949  10
   6   2  -8 19267.2 412.325  10
   6  -2  -7 30370.4 622.560  10
  -6  -2  -7 29310.8 521.185   5
   6  -2  -6 52462.8 853.919  10
  -6  -2  -6 53098.5 776.081   5
   6  -2  -5 24525.2 587.237  10
  -6  -2  -5 23238.2 590.137   8
  -6   2  -4 80948.3 2028.93   2
   6   2  -4 76961.6 1844.61   1
  -6  -2  -4 78828.3 1046.97   8
   6   2  -3 30007.7 1129.79   1
  -6   2  -3 31164.6 1237.72   2
  -6  -2  -3 32162.1 644.535   8
   6   2  -2 21272.0 925.302   1
  -6   2  -2 21528.1 994.048   2
  -6   2  -1 60867.5 1641.15   2
  -6   2   0 33215.1 1208.34   2
  -6   2   1 58893.5 1610.43   2
  -6   2   2 23407.5 1000.70   2
  -6  -2   3 32682.5 615.324   7
  -6  -2   3 31317.0 568.768   6
  -6  -2   4 80829.1 1010.50   7
  -6   2   4 83193.6 958.279   7
  -6  -2   5 19359.1 513.623   7
  -6   2   5 19590.0 486.905   7
  -6  -2   6 53485.7 848.974   7
  -6  -2   7 28163.6 598.143   7
  -6   2   7 28493.2 564.080   7
  -6  -2   8 19145.4 437.106   7
  -6   2   8 18806.9 410.257   7
  -6  -2   9 11822.9 275.932   7
  -6   2   9 11481.5 251.946   7
   6  -3  -9 10833.3 235.561  10
   6  -3  -8 17214.8 401.527  10
   6   3  -8 16338.5 349.709  10
  -6  -3  -8 16975.8 333.935   5
   6  -3  -7 25907.4 567.187  10
  -6  -3  -7 26358.1 512.361   5
   6  -3  -6 23998.0 577.460  10
  -6  -3  -6 23744.3 536.196   5
   6  -3  -5 45166.2 796.842  10
  -6  -3  -5 44512.4 826.360   8
  -6   3  -4 114004. 2473.84   2
   6  -3  -4 117151. 1229.28  10
   6   3  -4 115009. 2401.97   1
  -6  -3  -4 116045. 1287.62   8
  -6  -3  -3 32105.8 614.270   6
  -6   3  -3 29978.0 1243.09   2
   6   3  -3 32364.1 1246.43   1
   6  -3  -3 32775.7 618.525  10
  -6  -3  -3 33191.7 670.830   8
  -6  -3  -2 4941.08 251.546   8
   6   3  -2 5186.66 484.083   1
  -6  -3  -2 6052.82 270.072   6
  -6   3  -2 4944.79 499.254   2
  -6  -3  -1 51182.9 774.845   8
  -6   3  -1 51854.2 1555.14   2
  -6  -3  -1 50753.9 752.156   6
  -6   3   0 15300.9 841.034   2
  -6   3   1 52496.9 1554.99   2
  -6  -3   2 2451.97 175.690   7
  -6  -3   2 2418.76 176.532   6
  -6   3   2 2407.12 345.118   2
  -6  -3   3 32297.0 626.754   7
  -6  -3   3 32152.4 605.913   6
  -6  -3   4 111790. 1200.52   7
  -6  -3   4 111403. 1134.05   6
  -6  -3   5 46636.8 792.552   7
  -6   3   5 48391.3 725.410   7
  -6  -3   5 47559.0 718.596   6
  -6  -3   6 21365.6 531.633   7
  -6   3   6 21051.0 479.269   7
  -6  -3   7 26945.0 558.382   7
  -6   3   7 27546.9 513.782   7
  -6  -3   8 17168.0 391.071   7
  -6   3   8 16695.3 345.976   7
  -6  -3   9 11594.9 243.299   7
   6  -4  -8 21335.1 417.516  10
  -6  -4  -8 20623.5 365.736   5
   6  -4  -7 16015.7 431.597  10
  -6  -4  -7 15122.4 390.171   5
   6  -4  -6 2894.49 211.607  10
  -6  -4  -6 2830.95 202.478   5
   6  -4  -5 36730.1 715.830  10
  -6  -4  -5 35599.1 734.501   8
  -6  -4  -5 37639.0 699.896   5
   6  -4  -4 5731.58 284.876  10
  -6  -4  -4 5797.25 304.027   8
   6   4  -3 55160.8 1721.75   1
  -6  -4  -3 55031.0 816.283   6
  -6   4  -3 56370.4 1764.93   2
   6  -4  -3 57312.2 826.182  10
  -6  -4  -3 58412.3 902.977   8
  -6  -4  -2 79726.9 1014.35   8
   6   4  -2 78365.9 2022.01   1
  -6   4  -2 79720.0 2053.95   2
  -6  -4  -2 78497.0 976.513   6
   6   4  -1 26626.0 1159.61   1
  -6  -4  -1 28670.0 595.751   8
  -6   4  -1 27163.1 1179.90   2
  -6  -4  -1 28364.3 590.934   6
  -6   4   0 95629.9 2148.03   2
  -6  -4   0 93358.6 1057.85   6
  -6  -4   1 33816.4 618.368   7
  -6   4   1 35393.3 1299.59   2
  -6  -4   1 35126.4 653.468   6
  -6  -4   2 80045.9 969.555   7
  -6  -4   2 80116.1 994.934   6
  -6  -4   3 57802.4 850.727   7
  -6  -4   3 57559.5 849.310   6
  -6  -4   4 4065.43 243.256   7
  -6  -4   4 3761.30 227.734   6
  -6  -4   5 37343.8 701.328   7
  -6  -4   5 36925.3 668.733   6
  -6  -4   6 2714.27 195.398   7
  -6  -4   6 2801.66 177.610   6
  -6  -4   7 13520.3 373.575   7
  -6  -4   8 21277.8 388.989   7
   6  -5  -8 9168.60 251.187  10
  -6  -5  -8 8994.93 226.749   5
   6  -5  -7 3686.58 203.198  10
  -6  -5  -7 3838.03 195.189   5
   6  -5  -6 9886.45 354.273  10
  -6  -5  -6 10108.9 349.667   5
   6  -5  -5 38677.4 722.884  10
  -6  -5  -5 37549.1 727.261   8
  -6  -5  -5 39212.8 712.844   5
   6  -5  -4 49077.5 802.106  10
  -6  -5  -4 49305.4 838.948   8
  -6  -5  -3 35792.7 658.573   6
   6  -5  -3 37232.6 668.795  10
  -6  -5  -3 35719.1 701.801   8
  -6   5  -2 16113.0 955.557   2
   6   5  -2 16340.2 966.290   1
  -6  -5  -2 15459.8 445.543   6
  -6  -5  -2 15475.8 458.622   8
  -6  -5  -1 31312.0 623.652   8
   6   5  -1 32736.6 1343.38   1
  -6   5  -1 32604.0 1345.31   2
  -6  -5  -1 32403.6 645.052   6
  -6  -5   0 126910. 1244.00   8
  -6   5   0 130446. 2613.97   2
  -6  -5   0 128626. 1285.29   6
   6   5   0 129902. 2644.28   1
  -6   5   1 31246.1 1268.19   2
  -6  -5   1 30839.5 636.852   6
  -6  -5   2 17749.6 463.917   7
  -6  -5   2 18298.9 498.034   6
  -6  -5   3 30662.7 614.832   7
  -6  -5   3 31862.2 658.457   6
  -6  -5   4 53104.7 815.703   7
  -6  -5   4 53855.6 853.262   6
  -6  -5   5 40848.0 696.534   7
  -6  -5   5 40709.4 712.481   6
  -6  -5   6 9442.18 317.257   7
  -6  -5   6 9531.60 315.222   6
  -6  -5   7 3153.98 163.287   7
   6  -6  -8 2533.93 114.545  10
   6  -6  -7 5423.53 216.522  10
  -6  -6  -7 5521.98 210.863   5
   6  -6  -6 36071.6 616.772  10
  -6  -6  -6 35831.2 607.936   5
   6  -6  -5 6655.40 292.649  10
  -6  -6  -5 7534.30 310.785   5
   6  -6  -4 57046.2 838.732  10
  -6  -6  -4 55865.1 851.736   8
  -6  -6  -3 24679.6 531.572   6
   6  -6  -3 24878.6 542.703  10
  -6  -6  -3 24098.6 560.983   8
  -6  -6  -2 19346.1 493.162   6
  -6  -6  -2 19549.2 504.685   8
  -6  -6  -1 83815.8 1050.68   6
  -6  -6  -1 82068.9 1007.55   8
  -6  -6   0 14859.0 425.283   8
  -6  -6   0 14710.7 451.260   6
  -6  -6   1 87926.0 1026.62   8
  -6  -6   1 87743.3 1093.71   6
  -6  -6   2 17482.5 496.077   6
  -6  -6   3 20692.0 485.773   7
  -6  -6   3 21651.6 549.198   6
  -6  -6   4 56806.7 781.965   7
  -6  -6   4 57911.2 877.665   6
  -6  -6   5 9620.05 307.573   7
  -6  -6   5 10216.0 357.123   6
  -6  -6   6 35789.8 583.649   6
  -6  -6   7 5193.60 177.499   6
   6  -7  -7 3761.34 151.929  10
  -6  -7  -7 3615.43 148.056   5
   6  -7  -6 9021.49 279.504  10
  -6  -7  -6 9474.05 283.839   5
   6  -7  -5 26582.8 519.967  10
  -6  -7  -5 27659.1 538.292   5
   6  -7  -4 1081.90 122.275  10
  -6  -7  -4 1213.51 142.290   5
   6  -7  -3 11231.3 346.578  10
  -6  -7  -3 11249.8 354.430   8
  -6  -7  -2 29671.2 582.515   6
  -6  -7  -1 2761.93 201.995   6
  -6  -7   0 34282.0 675.717   6
  -6  -7   1 3929.42 244.573   6
   6  -7   1 4008.62 218.503   9
  -6  -7   2 28678.3 627.170   6
  -6  -7   3 12930.8 420.095   6
  -6  -7   4 1541.61 164.363   6
  -6  -7   5 28041.5 545.798   6
  -6  -7   6 8136.12 258.907   6
   6  -8  -6 3807.00 149.483  10
  -6  -8  -6 4150.96 159.153   5
   6  -8  -5 12308.6 302.429  10
  -6  -8  -5 12362.3 312.927   5
   6  -8  -4 799.666 97.1004  10
  -6  -8  -4 981.514 113.350   5
  -6  -8  -3 3269.27 191.257   5
  -6  -8  -2 15248.6 400.227   5
  -6  -8  -1 6590.60 272.822   6
  -6  -8   0 5773.24 268.930   6
   6  -8   0 5571.94 238.943   9
  -6  -8   1 5047.36 261.266   6
   6  -8   1 4996.25 237.999   9
  -6  -8   2 16553.7 455.375   6
   6  -8   2 16261.3 416.867   9
  -6  -8   3 3240.60 210.234   6
  -6  -8   4 1089.13 131.763   6
  -6  -8   5 11339.0 314.630   6
  -6  -8   6 3695.39 150.368   6
  -6  -9  -5 927.850 73.5522   5
  -6  -9  -4 20394.2 347.651   5
  -6  -9  -3 17583.6 348.137   5
  -6  -9  -2 4033.15 175.601   5
  -6  -9  -1 3651.96 173.569   6
  -6  -9   0 4605.37 212.839   6
   6  -9   0 4710.54 204.269   9
  -6  -9   1 3367.51 192.163   6
   6  -9   1 3279.11 177.725   9
  -6  -9   2 5685.54 243.027   6
   6  -9   2 5900.64 231.234   9
  -6  -9   3 17123.7 397.541   6
   6  -9   3 16507.4 368.218   9
  -6  -9   4 20582.6 399.679   6
   6  -9   4 20283.7 376.116   9
  -6  -9   5 1034.75 90.4493   6
   6  -9   5 1020.80 82.2882   9
   6 -10   0 2399.48 124.004   9
  -6 -10   1 13129.7 283.265   6
   6 -10   1 13267.0 283.574   9
  -6 -10   2 3399.27 151.329   6
   6 -10   2 3172.57 141.087   9
  -6 -10   3 8231.20 217.924   6
   6 -10   3 7265.43 195.057   9
   7   0  -8 12.8315 58.8819  10
   7   0  -7 30.4776 85.6920  10
  -7   0  -5-35.9463 85.0783   8
  -7   0  -4-10.6943 89.8868   8
  -7   0  -3-61.9444 79.6460   8
  -7   0  -2 25.9532 73.7580   8
  -7   0  -2 148.263 149.738   2
  -7   0  -1-51.0218 69.3295   8
  -7   0  -1 11.5890 69.0239   6
  -7   0   0 10.9336 59.4488   6
  -7   0   1 203.403 79.3288   7
  -7   0   1-185.426 74.9917   6
  -7   0   2-10.9910 69.9568   7
  -7   0   3 418.467 102.312   7
  -7   0   4-16.1921 80.4176   7
  -7   0   5 10.6843 89.9196   7
  -7   0   6 73.9690 92.6857   7
  -7   0   7-62.8564 88.5893   7
  -7   0   8-9.71147 61.1461   7
  -7   0   9 40.1980 39.4109   7
   7  -1  -8 548.177 88.2438  10
   7   1  -8 556.852 84.6982  10
   7  -1  -7 1885.59 166.758  10
   7   1  -7 1717.63 158.569  10
   7  -1  -6 2403.06 201.298  10
  -7   1  -5 23702.2 546.095   8
  -7  -1  -5 24790.8 607.180   8
  -7   1  -4 22211.4 529.189   8
  -7  -1  -4 22071.2 568.039   8
  -7   1  -3 2106.11 346.503   2
  -7   1  -3 2580.18 184.742   8
  -7  -1  -3 2469.93 201.697   8
  -7   1  -2 6637.97 279.519   8
  -7  -1  -2 6252.09 289.588   8
   7   1  -2 5925.52 488.437   1
  -7   1  -2 6264.18 602.283   2
  -7   1  -1 30567.4 584.824   8
  -7  -1  -1 31071.6 627.772   8
  -7  -1  -1 30045.1 592.765   6
  -7   1  -1 31632.5 1302.04   2
  -7  -1   0 15680.0 423.676   6
  -7   1   0 15699.6 906.750   2
  -7   1   1 31402.7 586.002   7
  -7  -1   1 30842.2 607.308   7
  -7  -1   1 30452.8 572.096   6
  -7   1   2 5675.81 261.972   7
  -7  -1   2 5844.26 277.525   7
  -7  -1   2 5978.85 255.469   6
  -7  -1   3 2260.89 185.336   7
  -7   1   3 2174.42 176.499   7
  -7  -1   4 21858.2 544.381   7
  -7   1   4 22106.3 534.278   7
  -7  -1   5 24728.5 586.669   7
  -7   1   5 24341.3 562.267   7
  -7  -1   6 1990.11 184.192   7
  -7   1   6 2201.82 181.630   7
  -7  -1   7 1644.63 159.566   7
  -7   1   7 1417.90 141.829   7
  -7  -1   8 547.830 88.7158   7
  -7   1   8 591.965 83.1618   7
  -7  -1   9 9909.34 209.295   7
   7  -2  -8 80.7567 64.0578  10
   7   2  -8 127.513 55.8098  10
   7  -2  -7 3489.91 209.793  10
   7  -2  -6 21614.6 534.452  10
  -7  -2  -6 21361.4 463.787   5
   7  -2  -5 37476.5 717.866  10
  -7  -2  -5 36249.3 746.676   8
   7  -2  -4 11236.6 397.819  10
  -7  -2  -4 11093.5 415.071   8
  -7   2  -3 44372.6 1613.55   2
  -7  -2  -3 41577.9 781.476   8
  -7  -2  -2 16721.9 479.855   8
   7   2  -2 16173.4 873.967   1
  -7  -2  -2 16257.2 456.395   6
  -7   2  -2 17793.9 1015.90   2
  -7  -2  -1 4554.41 252.422   8
  -7  -2  -1 4329.26 239.847   6
  -7   2  -1 4102.85 498.280   2
  -7  -2   0 13565.0 404.545   6
  -7   2   0 13909.4 873.820   2
  -7  -2   1 3980.58 230.685   7
  -7  -2   1 3925.16 225.164   6
  -7   2   1 3857.13 455.010   2
  -7  -2   2 15089.2 439.656   7
  -7  -2   2 14691.5 415.671   6
  -7  -2   3 40662.7 735.076   7
  -7  -2   3 40186.8 673.146   6
  -7  -2   4 11964.2 410.434   7
  -7   2   4 12160.1 384.478   7
  -7  -2   5 36592.8 710.161   7
  -7   2   5 35745.4 656.327   7
  -7  -2   6 21047.5 527.292   7
  -7   2   6 20147.9 475.491   7
  -7  -2   7 2951.11 195.402   7
  -7   2   7 3108.13 180.489   7
  -7  -2   8 225.231 67.1379   7
  -7   2   8 210.074 57.2195   7
   7  -3  -8 6084.92 210.946  10
   7   3  -8 5784.31 182.870  10
   7  -3  -7 10154.4 329.173  10
  -7  -3  -7 9390.04 271.593   5
  -7  -3  -6 137.860 83.1713   5
   7  -3  -6 392.266 109.340  10
   7  -3  -5 11390.9 400.021  10
  -7  -3  -5 10857.5 414.783   8
   7  -3  -4 7096.36 313.807  10
  -7  -3  -4 7500.61 349.357   8
  -7   3  -3 20190.4 1106.38   2
   7   3  -3 17910.5 979.479   1
   7  -3  -3 19067.3 484.641  10
  -7  -3  -3 19115.4 541.831   8
  -7  -3  -2 22591.3 570.136   8
   7   3  -2 23076.5 1105.08   1
  -7  -3  -2 22076.0 538.949   6
  -7   3  -2 22565.7 1162.14   2
  -7  -3  -1 12723.4 423.386   8
  -7  -3  -1 12436.4 408.590   6
  -7   3  -1 13305.7 891.799   2
   7   3  -1 12641.1 816.321   1
  -7  -3   0 6297.74 292.127   6
  -7   3   0 7213.32 657.706   2
  -7  -3   1 15124.1 442.526   7
  -7  -3   1 15849.3 450.901   6
  -7   3   1 16355.8 950.777   2
  -7  -3   2 23311.1 552.567   7
  -7  -3   2 23201.9 540.879   6
  -7   3   2 24460.8 1134.51   2
  -7  -3   3 19270.3 512.026   7
  -7  -3   3 19377.5 492.354   6
  -7  -3   4 7640.85 332.612   7
  -7  -3   4 7568.83 304.036   6
  -7  -3   5 12486.6 414.827   7
  -7  -3   6 323.935 102.069   7
  -7  -3   7 10125.2 320.799   7
  -7  -3   8 5805.81 199.806   7
   7  -4  -8 11259.6 254.827  10
   7  -4  -7 4240.27 204.733  10
  -7  -4  -7 4383.30 187.296   5
   7  -4  -6 4162.01 230.690  10
  -7  -4  -6 3949.48 213.317   5
   7  -4  -5 3785.43 231.419  10
  -7  -4  -5 3640.68 245.663   8
  -7  -4  -5 3600.03 222.108   5
   7  -4  -4 24912.2 569.810  10
  -7  -4  -4 25378.9 618.906   8
  -7  -4  -3 5499.76 281.878   6
   7  -4  -3 6198.60 280.197  10
  -7  -4  -3 5450.41 297.035   8
   7   4  -2 12279.4 846.088   1
  -7  -4  -2 12096.5 408.716   6
  -7  -4  -2 13267.9 445.443   8
  -7  -4  -1 14473.6 450.316   8
   7   4  -1 14533.3 902.211   1
  -7  -4  -1 13725.4 434.282   6
  -7   4  -1 14409.7 958.179   2
  -7  -4   0 67361.2 960.315   8
  -7  -4   0 69881.5 973.657   6
  -7  -4   1 15137.7 456.636   6
  -7   4   1 15130.6 925.931   2
  -7  -4   2 15068.2 447.347   7
  -7  -4   2 15832.0 468.581   6
  -7  -4   3 6222.88 298.826   7
  -7  -4   3 5823.10 288.311   6
  -7  -4   4 27278.9 601.161   7
  -7  -4   4 28212.8 594.774   6
  -7  -4   5 4194.17 242.845   7
  -7  -4   5 4180.88 222.912   6
  -7  -4   6 3415.55 204.829   7
  -7  -4   7 4567.91 199.299   7
  -7  -4   8 9281.19 211.342   7
   7  -5  -7 7929.43 245.851  10
  -7  -5  -7 7631.50 226.546   5
   7  -5  -6 1557.52 140.445  10
  -7  -5  -6 1475.02 134.390   5
   7  -5  -5 7547.70 301.723  10
  -7  -5  -5 6976.54 306.620   8
  -7  -5  -5 7419.46 303.870   5
   7  -5  -4 8720.57 330.289  10
  -7  -5  -4 8349.24 348.775   8
  -7  -5  -3 21797.8 521.409   6
   7  -5  -3 22481.2 509.612  10
  -7  -5  -3 21322.5 551.612   8
  -7  -5  -2 21833.8 539.387   6
  -7  -5  -2 21297.7 556.904   8
  -7  -5  -1 63821.8 934.104   8
  -7  -5  -1 64807.1 930.318   6
  -7  -5   0 26924.6 608.367   8
  -7  -5   0 25770.0 605.021   6
  -7  -5   1 66992.4 965.871   6
  -7  -5   2 21243.0 550.401   6
  -7  -5   3 24361.2 556.630   7
  -7  -5   3 24943.3 584.116   6
  -7  -5   4 8829.37 335.884   7
  -7  -5   4 8718.40 341.331   6
  -7  -5   5 4928.56 242.896   7
  -7  -5   5 5099.45 242.909   6
  -7  -5   6 1953.56 141.351   7
  -7  -5   6 1804.13 125.561   6
  -7  -5   7 6563.78 194.906   7
   7  -6  -7 9020.82 221.812  10
  -7  -6  -7 9004.12 216.584   5
   7  -6  -6 12374.8 315.931  10
  -7  -6  -6 12166.3 315.933   5
   7  -6  -5 8423.80 289.340  10
  -7  -6  -5 9150.76 313.327   5
   7  -6  -4 11263.3 343.884  10
  -7  -6  -4 11157.0 369.195   8
  -7  -6  -4 11346.1 369.542   5
  -7  -6  -3 359.492 104.931   8
  -7  -6  -2 43562.4 731.042   6
  -7  -6  -2 43514.5 748.689   8
  -7  -6  -1 21252.3 530.279   6
  -7  -6  -1 21259.7 528.598   8
  -7  -6   0 6591.50 294.453   8
  -7  -6   0 6926.28 320.847   6
  -7  -6   1 20088.0 508.021   8
  -7  -6   1 19663.9 524.362   6
  -7  -6   2 43669.5 729.753   8
  -7  -6   2 44699.2 783.514   6
  -7  -6   3 350.522 115.016   6
  -7  -6   4 8733.57 331.540   6
  -7  -6   5 7332.32 275.423   6
  -7  -6   6 11130.2 274.664   6
   7  -7  -6 11921.8 252.559  10
  -7  -7  -6 12353.0 270.149   5
   7  -7  -5 48246.2 585.287  10
  -7  -7  -5 49600.9 637.318   5
  -7  -7  -4 351.919 91.6170   5
   7  -7  -4 341.616 72.5031  10
  -7  -7  -3 13938.0 374.438   8
  -7  -7  -2 1354.17 135.787   6
  -7  -7  -2 1568.40 136.636   8
  -7  -7  -1 12191.5 386.209   6
  -7  -7  -1 12214.3 365.052   8
  -7  -7   0 3827.92 233.391   6
  -7  -7   0 3974.98 214.507   8
  -7  -7   1 10403.7 371.004   6
  -7  -7   2 1755.54 171.559   6
  -7  -7   3 12797.3 395.584   6
  -7  -7   4 271.036 90.6175   6
  -7  -7   5 50386.3 640.531   6
  -7  -7   6 11284.3 240.318   6
  -7  -8  -5 8106.32 214.004   5
  -7  -8  -4 22796.6 408.256   5
  -7  -8  -3 8712.62 273.184   5
  -7  -8  -2 22188.1 415.939   6
  -7  -8  -2 22545.7 446.247   5
  -7  -8  -1 1604.84 135.113   6
  -7  -8   0 10170.8 325.255   6
  -7  -8   1 2755.98 187.615   6
  -7  -8   2 25887.9 522.767   6
   7  -8   2 24685.4 428.091   9
  -7  -8   3 9925.31 313.246   6
   7  -8   3 10003.6 269.629   9
  -7  -8   4 24108.2 442.976   6
   7  -8   4 22610.9 374.858   9
  -7  -8   5 7908.60 218.520   6
   7  -8   5 7410.60 187.996   9
  -7  -9  -3 12286.5 243.845   5
  -7  -9  -2 14895.9 280.445   5
  -7  -9  -1 39003.6 478.035   6
  -7  -9   0 2005.35 130.402   6
  -7  -9   1 40205.1 551.337   6
  -7  -9   2 16319.0 353.174   6
  -7  -9   3 13592.8 304.282   6
   7  -9   3 12828.3 239.458   9
  -7  -9   4 5202.10 167.696   6
   8   0  -8 4796.35 164.392  10
   8   0  -7 18178.1 403.229  10
   8   0  -6 36562.2 648.663  10
  -8   0  -5 53320.8 818.243   8
  -8   0  -4 41721.3 751.538   8
  -8   0  -3 31746.3 657.919   8
  -8   0  -2 75964.5 1017.65   8
  -8   0  -1 58288.0 876.252   8
  -8   0   0 37909.1 709.942   8
  -8   0   1 55760.7 846.037   7
  -8   0   1 57506.4 789.245   6
  -8   0   2 72149.0 969.085   7
  -8   0   3 27264.6 601.102   7
  -8   0   4 44840.7 771.238   7
  -8   0   5 55403.9 839.860   7
  -8   0   6 32810.5 608.507   7
  -8   0   7 13720.5 348.418   7
  -8   0   8 5140.37 166.990   7
   8  -1  -8 13857.7 273.159  10
   8   1  -8 13739.3 263.372  10
   8  -1  -7 7289.07 258.138  10
   8   1  -7 7170.00 253.383  10
   8  -1  -6 55960.4 790.188  10
   8  -1  -5 3764.60 235.329  10
  -8  -1  -5 3777.67 242.434   8
  -8   1  -4 16256.2 444.869   8
  -8  -1  -4 16335.3 487.016   8
  -8   1  -3 10352.2 367.128   8
  -8  -1  -3 10490.8 403.349   8
  -8  -1  -2 115073. 1284.21   8
  -8   1  -2 118515. 1212.65   8
  -8   1  -1 23965.9 543.295   8
  -8  -1  -1 25058.7 592.760   8
  -8  -1  -1 23912.0 561.634   6
  -8   1   0 7489.81 312.510   8
  -8  -1   0 6991.45 301.461   6
  -8  -1   1 25253.7 584.453   7
  -8  -1   1 25843.9 552.529   6
  -8   1   2 118004. 1200.45   7
  -8  -1   2 117952. 1257.32   7
  -8  -1   2 118342. 1129.68   6
  -8   1   3 8417.13 329.558   7
  -8  -1   3 7864.85 336.505   7
  -8   1   4 13878.1 419.764   7
  -8  -1   4 14392.9 446.298   7
  -8  -1   5 3905.52 241.515   7
  -8   1   5 3684.64 219.597   7
  -8  -1   6 54108.4 783.519   7
  -8   1   6 53311.3 740.624   7
  -8   1   7 7185.86 240.276   7
  -8  -1   7 7608.01 264.063   7
  -8   1   8 13158.2 240.516   7
  -8  -1   8 13870.0 272.501   7
   8  -2  -8 5817.16 170.245  10
   8  -2  -7 35652.6 540.564  10
   8   2  -7 34216.0 524.119  10
   8  -2  -6 10051.4 334.131  10
   8  -2  -5 24783.4 551.066  10
  -8  -2  -5 24781.5 589.392   8
  -8  -2  -5 24919.5 500.136   5
   8  -2  -4 36340.5 680.182  10
  -8  -2  -4 37204.7 740.909   8
   8  -2  -3 76035.2 969.388  10
  -8  -2  -3 75627.9 1076.92   8
  -8  -2  -2 9231.84 381.750   8
   8   2  -1 91225.8 2165.88   1
  -8  -2  -1 90793.8 1138.36   8
  -8  -2  -1 89885.8 1095.50   6
  -8  -2   0 14703.5 462.828   8
  -8  -2   0 14462.3 436.608   6
  -8   2   0 14773.1 973.851   2
  -8  -2   1 88620.5 1100.56   7
  -8  -2   1 88584.8 1055.56   6
  -8  -2   2 10318.8 381.139   7
  -8  -2   2 11323.3 372.847   6
  -8   2   3 83906.7 975.496   7
  -8  -2   3 83421.3 1066.28   7
  -8  -2   3 81809.4 943.557   6
  -8   2   4 38245.2 653.424   7
  -8  -2   4 37804.1 716.558   7
  -8   2   5 22433.7 485.082   7
  -8  -2   5 23174.3 547.763   7
  -8   2   6 10023.3 299.564   7
  -8  -2   6 10483.1 346.098   7
  -8   2   7 33071.3 451.207   7
  -8  -2   7 35626.9 541.081   7
  -8  -2   8 5297.14 163.481   7
   8  -3  -7 4324.49 184.700  10
   8   3  -7 4007.05 173.571  10
   8  -3  -6 27388.6 520.184  10
  -8  -3  -6 26653.9 463.518   5
   8  -3  -5 9790.86 341.788  10
  -8  -3  -5 9501.15 368.508   8
  -8  -3  -5 9598.31 319.550   5
   8  -3  -4 21755.8 514.147  10
  -8  -3  -4 22458.9 577.878   8
   8  -3  -3 37734.4 662.249  10
  -8  -3  -3 37799.4 754.338   8
  -8  -3  -2 71398.7 990.632   6
  -8  -3  -2 71976.5 1040.69   8
  -8  -3  -1 20085.7 547.255   8
  -8  -3  -1 19670.7 525.391   6
  -8  -3   0 75201.6 1047.07   8
  -8  -3   0 73670.2 1007.97   6
  -8  -3   1 21664.6 539.056   6
  -8  -3   2 70755.0 981.742   7
  -8  -3   2 72540.9 967.441   6
  -8  -3   3 40559.6 745.524   7
  -8  -3   3 41064.9 701.820   6
  -8  -3   4 25626.9 579.478   7
  -8  -3   4 25044.2 512.247   6
  -8  -3   5 9816.40 348.107   7
  -8  -3   6 28337.1 530.434   7
  -8  -3   7 3295.10 162.151   7
   8  -4  -7 34276.5 451.627  10
   8   4  -7 32125.1 423.277  10
   8  -4  -6 3538.15 184.214  10
  -8  -4  -6 3088.08 161.915   5
   8  -4  -5 26106.0 521.221  10
  -8  -4  -5 27339.2 582.047   8
  -8  -4  -5 26493.1 519.199   5
   8  -4  -4 21576.2 486.208  10
  -8  -4  -4 22307.9 560.734   8
  -8  -4  -3 66957.4 980.451   8
  -8  -4  -2 16448.8 474.852   6
  -8  -4  -2 16836.1 504.191   8
  -8  -4  -1 39651.8 754.085   8
  -8  -4  -1 39513.3 736.814   6
  -8  -4   0 4196.57 264.063   8
  -8  -4   0 4064.80 254.291   6
  -8  -4   1 34498.7 694.648   6
  -8  -4   2 16446.4 475.691   6
  -8  -4   3 60996.5 889.443   7
  -8  -4   3 63575.6 890.230   6
  -8  -4   4 19413.4 488.672   7
  -8  -4   4 20176.2 473.573   6
  -8  -4   5 24801.6 518.521   7
  -8  -4   5 23915.5 445.682   6
  -8  -4   6 3358.32 176.434   7
  -8  -4   7 36698.9 446.450   7
   8  -5  -6 20371.3 371.417  10
  -8  -5  -6 20168.2 368.628   5
   8  -5  -5 9497.14 287.787  10
  -8  -5  -5 9398.15 301.059   5
   8  -5  -4 18879.2 417.664  10
  -8  -5  -4 19707.1 490.044   8
  -8  -5  -3 7490.44 322.646   8
  -8  -5  -2 20091.9 505.672   6
  -8  -5  -2 19656.6 522.720   8
  -8  -5  -1 19493.6 512.608   6
  -8  -5  -1 19558.5 522.691   8
  -8  -5   0 30594.4 640.916   8
  -8  -5   0 31918.4 655.210   6
  -8  -5   1 16393.2 475.656   8
  -8  -5   1 17562.5 493.734   6
  -8  -5   2 16995.3 481.636   6
  -8  -5   3 6862.04 300.413   6
  -8  -5   4 18054.1 439.550   7
  -8  -5   4 18926.2 450.097   6
  -8  -5   5 7884.01 269.473   7
  -8  -5   5 8120.43 257.218   6
  -8  -6  -6 10813.2 236.170   5
   8  -6  -5 9819.84 246.195  10
  -8  -6  -5 10315.2 284.885   5
  -8  -6  -4 4524.72 219.046   8
  -8  -6  -4 5140.44 231.597   5
  -8  -6  -3 19562.4 467.979   8
  -8  -6  -2 8918.29 318.432   6
  -8  -6  -2 8517.81 321.557   8
  -8  -6  -1 8536.68 327.404   6
  -8  -6  -1 8492.38 329.952   8
  -8  -6   0 68.5783 79.6160   8
  -8  -6   0 137.102 95.6350   6
  -8  -6   1 10194.1 347.271   8
  -8  -6   1 10396.8 369.865   6
  -8  -6   2 8022.38 306.154   8
  -8  -6   2 7887.63 320.824   6
  -8  -6   3 23096.0 485.916   8
  -8  -6   3 23501.8 515.489   6
  -8  -6   4 4512.42 201.349   8
  -8  -6   4 4145.57 207.872   6
  -8  -6   5 7818.02 221.507   8
  -8  -6   5 8184.35 238.197   6
  -8  -7  -5 15275.7 291.310   5
  -8  -7  -4 22839.5 412.511   5
  -8  -7  -3 6215.67 225.795   8
  -8  -7  -3 6443.16 241.222   5
  -8  -7  -2 11912.9 325.449   8
  -8  -7  -1 3781.81 203.741   6
  -8  -7  -1 4131.64 200.905   8
  -8  -7   0 178.617 74.4724   8
  -8  -7   0 32.4943 78.2061   6
  -8  -7   1 3500.51 205.556   6
  -8  -7   1 3131.19 174.682   8
  -8  -7   2 11570.9 350.530   6
  -8  -7   3 5930.26 243.040   6
  -8  -7   4 24167.3 425.562   6
  -8  -7   5 15911.1 279.345   6
  -8  -8  -4 9622.12 212.615   5
  -8  -8  -3 16971.3 317.296   5
  -8  -8  -2 2227.31 127.737   5
  -8  -8  -1 12593.3 301.325   6
  -8  -8   0 26245.0 456.896   6
  -8  -8   1 11513.9 311.006   6
  -8  -8   2 2169.12 141.651   6
  -8  -8   3 17610.9 344.873   6
  -8  -8   4 9800.21 222.918   6
  -8  -9   0 13131.2 245.867   6
  -8  -9   1 4527.67 154.338   6
  -8  -9   2 3573.48 132.049   6
   9   0  -7-5.37427 47.5269  10
   9   0  -6 40.1782 61.9331  10
   9   0  -5-5.07079 72.9675  10
  -9   0  -4 22.5572 74.6290   8
  -9   0  -3-21.3243 75.3280   8
  -9   0  -2 64.2293 85.0379   8
  -9   0  -1 164.529 92.1239   8
  -9   0   0-41.5278 82.0013   8
  -9   0   1 57.1898 81.6868   8
  -9   0   3 98.6155 87.5031   7
  -9   0   4 215.561 91.1409   7
  -9   0   5 112.763 75.7341   7
  -9   0   6 124.278 68.0869   7
  -9   0   7 6.61129 39.4125   7
   9  -1  -7 4349.05 157.829  10
   9   1  -7 4570.55 162.235  10
   9  -1  -6 274.766 77.7816  10
   9   1  -6 191.992 74.8873  10
   9  -1  -5 3855.70 206.317  10
   9  -1  -4 7502.81 293.671  10
  -9   1  -4 7383.38 276.292   8
  -9  -1  -4 6990.76 305.242   8
   9  -1  -3 18783.9 461.567  10
  -9   1  -3 18261.7 454.169   8
  -9  -1  -3 17313.2 488.591   8
  -9   1  -2 8480.33 322.808   8
  -9  -1  -2 8442.30 352.816   8
  -9  -1  -1 22731.5 566.604   8
  -9   1  -1 23266.1 536.940   8
  -9   1   0 252.602 92.3912   8
  -9  -1   0 243.730 110.513   8
  -9   1   1 24519.3 551.734   8
  -9  -1   1 22664.3 509.523   6
  -9  -1   2 7922.04 288.475   6
  -9   1   3 17845.2 454.315   7
  -9  -1   3 18727.8 491.901   7
  -9   1   4 7001.30 276.985   7
  -9  -1   4 6987.86 297.626   7
  -9   1   5 3884.48 198.255   7
  -9  -1   5 4257.62 223.986   7
  -9   1   6 583.505 79.7361   7
  -9  -1   6 487.248 89.7568   7
  -9  -1   7 3886.28 147.605   7
   9  -2  -7 7137.87 186.412  10
   9   2  -7 7389.43 191.939  10
   9  -2  -6 12062.9 304.080  10
   9   2  -6 12011.6 312.560  10
   9  -2  -5 3840.04 198.841  10
  -9  -2  -5 4099.16 223.909   8
  -9  -2  -5 3707.72 166.964   5
   9  -2  -4 15139.5 396.916  10
  -9  -2  -4 15304.4 446.153   8
   9  -2  -3 5498.14 240.838  10
  -9  -2  -3 5535.43 289.688   8
  -9  -2  -2 5723.09 300.997   8
  -9  -2  -1 9238.83 371.569   8
  -9  -2   0 9691.93 379.782   8
  -9  -2   0 9147.70 351.340   6
  -9  -2   1 9235.70 368.595   8
  -9  -2   1 9202.84 339.860   6
  -9  -2   2 4936.13 242.024   6
  -9  -2   3 4653.23 257.168   7
  -9   2   4 15259.4 369.624   7
  -9  -2   4 15895.2 435.194   7
  -9   2   5 3661.52 167.809   7
  -9  -2   5 4264.70 217.852   7
  -9  -2   6 12228.8 311.408   7
  -9  -2   7 6617.44 183.488   7
   9  -3  -6 5326.76 188.396  10
   9  -3  -5 6411.45 234.550  10
  -9  -3  -5 6178.47 219.464   5
   9  -3  -4 3693.65 190.277  10
  -9  -3  -4 3994.19 235.326   8
  -9  -3  -3 29513.0 635.205   8
  -9  -3  -2 42721.8 781.710   8
  -9  -3  -1 163.853 100.419   8
  -9  -3  -1 129.521 103.077   6
  -9  -3   0 600.978 133.667   8
  -9  -3   0 556.252 120.927   6
  -9  -3   1 363.983 115.313   8
  -9  -3   1 372.447 107.111   6
  -9  -3   2 42229.2 695.113   6
  -9  -3   3 26596.3 511.825   6
  -9  -3   4 4487.58 233.920   7
  -9  -3   5 6822.35 257.427   7
  -9  -3   6 4670.40 186.150   7
   9  -4  -6 867.352 75.0456  10
   9  -4  -5 8904.42 243.859  10
  -9  -4  -5 9037.73 255.551   5
  -9  -4  -4 1985.44 168.617   8
  -9  -4  -3 32768.3 634.717   8
  -9  -4  -2 11344.4 395.782   8
  -9  -4  -1 19984.1 507.256   6
  -9  -4  -1 19562.6 519.641   8
  -9  -4   0 4755.16 264.745   8
  -9  -4   0 4523.52 252.763   6
  -9  -4   1 18362.9 496.589   8
  -9  -4   1 18340.7 477.027   6
  -9  -4   2 9766.30 358.066   8
  -9  -4   2 8995.03 326.241   6
  -9  -4   3 35472.0 593.312   6
  -9  -4   4 1186.85 106.296   6
  -9  -5  -5 6351.98 198.771   5
  -9  -5  -4 10932.9 320.241   8
  -9  -5  -4 11065.8 302.224   5
  -9  -5  -3 4791.76 235.267   8
  -9  -5  -2 12731.4 385.600   8
  -9  -5  -1 2719.70 190.759   6
  -9  -5  -1 2704.55 197.531   8
  -9  -5   0 13218.8 404.262   8
  -9  -5   0 13518.5 402.920   6
  -9  -5   1 2221.74 178.813   8
  -9  -5   1 2432.49 183.990   6
  -9  -5   2 12052.7 369.859   8
  -9  -5   2 12353.6 369.487   6
  -9  -5   3 3545.09 196.378   8
  -9  -5   3 3560.83 192.967   6
  -9  -5   4 10225.6 293.849   8
  -9  -5   4 9714.98 264.495   6
  -9  -5   5 7048.04 209.504   8
  -9  -6  -5 2942.56 118.230   5
  -9  -6  -4 7604.80 225.349   5
  -9  -6  -3 7878.47 258.171   8
  -9  -6  -2 7738.05 270.573   8
  -9  -6  -1 13714.9 364.324   6
  -9  -6  -1 13161.0 359.629   8
  -9  -6   0 11100.7 337.119   6
  -9  -6   0 11531.6 341.243   8
  -9  -6   1 14889.2 385.566   6
  -9  -6   1 15463.4 385.107   8
  -9  -6   2 7659.35 259.040   8
  -9  -6   2 7720.95 272.347   6
  -9  -6   3 6662.23 222.912   8
  -9  -6   3 7368.98 245.025   6
  -9  -6   4 8167.31 210.150   8
  -9  -6   4 8791.14 227.049   6
  -9  -7  -4 1588.76 88.5186   5
  -9  -7  -3 10097.7 243.633   5
  -9  -7  -2 11598.0 260.719   8
  -9  -7  -2 12180.9 286.044   5
  -9  -7  -1 11066.4 267.222   8
  -9  -7   0 4008.11 182.930   6
  -9  -7   0 3955.76 163.644   8
  -9  -7   1 11588.7 301.916   6
  -9  -7   1 10775.6 254.258   8
  -9  -7   2 12342.7 297.272   6
  -9  -7   3 9978.42 243.531   6
  -9  -8   1 3760.01 140.485   6
  -9  -8   2 4310.39 142.123   6
  10   0  -6 52206.2 483.884  10
  10   0  -5 7074.73 220.608  10
  10   0  -4 51969.6 638.324  10
 -10   0  -3 115.572 74.8375   8
  10   0  -3 184.292 71.3465  10
 -10   0  -2 57932.2 785.664   8
 -10   0  -1 24589.4 532.514   8
 -10   0   0 24958.7 535.702   8
 -10   0   1 22580.0 506.023   8
 -10   0   2 60999.5 816.806   8
  10   1  -6 22.5192 34.5872  10
  10  -1  -5 27563.4 410.922  10
  10   1  -5 28244.1 433.913  10
  10  -1  -4 1152.95 103.771  10
  10   1  -4 1302.89 118.624  10
 -10  -1  -4 1327.12 121.853   8
 -10  -1  -3 59115.7 786.143   8
 -10  -1  -2 2716.46 189.416   8
 -10   1  -1 34925.8 587.210   8
 -10  -1  -1 35362.8 657.806   8
 -10  -1   0 9836.87 350.330   8
 -10   1   0 10769.2 335.413   8
 -10   1   1 39081.7 620.058   8
 -10  -1   1 38673.6 677.615   8
 -10   1   2 2813.73 174.693   8
 -10  -1   2 2911.74 195.637   8
 -10   1   3 58730.6 718.510   8
 -10   1   4 973.820 98.1032   8
 -10   1   5 28815.1 395.136   8
  10  -2  -5 2865.13 126.018  10
  10   2  -5 2975.92 146.086  10
 -10  -2  -4 76400.3 824.264   8
 -10  -2  -4 70311.4 637.798   5
 -10  -2  -3 17020.4 427.804   8
 -10  -2  -2 22011.1 507.613   8
 -10  -2  -1 687.025 118.727   8
 -10  -2   0 56808.8 824.769   8
 -10  -2   1 416.962 104.864   8
 -10  -2   2 16284.4 435.170   8
 -10  -2   3 19381.4 450.694   8
  10   3  -5 19306.6 333.078  10
 -10  -3  -4 3797.49 188.019   8
 -10  -3  -4 3277.50 146.239   5
 -10  -3  -3 26545.1 515.087   8
 -10  -3  -2 6426.85 273.038   8
 -10  -3  -1 27211.4 565.012   8
 -10  -3   0 1975.34 170.913   8
 -10  -3   1 23565.9 516.282   8
 -10  -3   2 6543.90 275.693   8
 -10  -3   3 22999.7 472.967   8
 -10  -3   4 4034.55 189.722   8
 -10  -3   5 19692.8 346.955   8
  10   4  -5 1498.47 88.9429  10
 -10  -4  -4 5897.37 212.757   8
 -10  -4  -4 5367.65 175.270   5
 -10  -4  -3 3619.68 188.590   8
 -10  -4  -2 35987.1 594.387   8
 -10  -4  -1 2622.54 184.111   8
 -10  -4   0 46636.1 699.795   8
 -10  -4   1 2631.08 175.699   8
 -10  -4   1 2728.41 170.487   6
 -10  -4   2 39676.2 610.058   8
 -10  -4   2 38326.9 552.895   6
 -10  -4   3 3579.09 182.666   8
 -10  -4   3 3399.36 150.355   6
 -10  -4   4 6802.63 218.666   8
 -10  -5  -4 174.540 43.9174   5
 -10  -5  -3 15302.6 326.657   8
 -10  -5  -3 14911.0 303.954   5
 -10  -5  -2 8878.98 271.621   8
 -10  -5  -1 32642.8 528.836   8
 -10  -5   0 138.304 73.9898   8
 -10  -5   1 33411.7 517.363   6
 -10  -5   1 33881.3 535.631   8
 -10  -5   2 8474.40 259.880   8
 -10  -5   2 7951.64 239.273   6
 -10  -5   3 17512.1 332.976   8
 -10  -5   3 17449.7 304.578   6
 -10  -5   4 61.7993 35.4821   8
 -10  -6  -3 3372.16 125.654   5
 -10  -6  -2 32689.7 422.567   8
 -10  -6  -1 287.225 60.5337   8
 -10  -6   0 2731.91 138.128   8
 -10  -6   1 132.968 51.2944   8
 -10  -6   2 33764.3 426.140   6
 -10  -6   2 32263.4 403.438   8
 -11   0  -2 60.4607 46.1872   8
 -11   0  -1-20.3579 54.7205   8
 -11   0   0-10.6450 45.2887   8
 -11   0   1 113.205 51.6529   8
 -11   0   2 7.68070 49.3087   8
 -11   0   3 45.2333 47.5113   8
 -11  -1  -3 7666.06 216.065   8
 -11  -1  -2 635.691 85.0948   8
 -11  -1  -1 2619.43 154.177   8
 -11  -1   0 17128.8 380.993   8
 -11  -1   1 2953.59 164.267   8
 -11  -1   2 593.851 84.5195   8
 -11  -1   3 8188.78 230.967   8
 -11  -1   4 19350.8 300.599   8
 -11  -2  -3 2174.63 124.120   8
 -11  -2  -2 764.359 92.2665   8
 -11  -2  -1 2241.59 146.534   8
 -11  -2   0 3451.53 180.792   8
 -11  -2   1 2810.37 162.119   8
 -11  -2   2 547.205 85.1594   8
 -11  -2   3 2347.66 128.376   8
 -11  -2   4 5855.53 167.123   8
 -11  -3  -3 13080.8 270.809   8
 -11  -3  -2 4536.04 181.960   8
 -11  -3  -1 807.327 96.1197   8
 -11  -3   0 3892.45 183.398   8
 -11  -3   1 527.309 84.7748   8
 -11  -3   2 4390.42 179.401   8
 -11  -3   3 12636.0 266.356   8
 -11  -4  -2 5565.91 178.835   8
 -11  -4  -1 20846.6 360.665   8
 -11  -4   0 6071.71 202.782   8
 -11  -4   1 18801.8 346.059   8
 -11  -4   2 5130.19 171.627   8
   0   0   0    0.00    0.00   0
TITL ks1418 in Pna2(1)
REM Pna2(1) (#33, found as P2(1)nb in bca setting)
CELL 1.54184   9.637583  10.160187   8.925377  90.0000  90.0000  90.0000
ZERR    4.00   0.000204   0.000214   0.000183   0.0000   0.0000   0.0000
LATT -1
SYMM -x,-y, z+1/2
SYMM  x+1/2,-y+1/2, z
SYMM -x+1/2, y+1/2, z+1/2
SFAC C H N S
UNIT 32.00 40.00 8.00 8.00
TREF
HKLF 4
END
;
_shelx_hkl_checksum     14966
_shelx_res_file
;
TITL ks1418 in Pna2(1)
CELL  1.54184   9.6376  10.1602   8.9254   90.000   90.000   90.000
ZERR     4.00   0.0002   0.0002   0.0002    0.000    0.000    0.000
LATT  -1
SYMM  - X, - Y, 1/2 + Z
SYMM  1/2 - X, 1/2 + Y, 1/2 + Z
SYMM  1/2 + X, 1/2 - Y,   Z
SFAC  C    H    N    S
UNIT  36   40   8    4
MERG   2
FMAP   2
PLAN   10
SIZE     0.139   0.200   0.229
ACTA
BOND   $H
eqiv  $1 -x+1/2, y+1/2, z+1/2
htab c4 n1_$1
mpla 9 c1 c2 c3 c4 c5 c6 N1 N2 s1 c8 c9
L.S.   4
TEMP  -123.00
WGHT    0.037500    0.108100
FVAR      12.01422
MOLE    1
C1    1    0.135007    0.598561    0.865965    11.00000    0.02048    0.02532 =
         0.02236   -0.00261    0.00319   -0.00130
C2    1    0.236566    0.675472    1.101475    11.00000    0.02125    0.02102 =
         0.02027   -0.00036    0.00332   -0.00109
C3    1    0.295496    0.561866    1.036500    11.00000    0.01986    0.02056 =
         0.02042   -0.00239    0.00320   -0.00258
C4    1    0.286494    0.722612    1.236532    11.00000    0.02916    0.02576 =
         0.02210   -0.00606    0.00184   -0.00278
AFIX  43
H4    2    0.248260    0.798542    1.282940    11.00000   -1.20000
AFIX   0
C5    1    0.395343    0.653190    1.300672    11.00000    0.03016    0.03532 =
         0.01836    0.00019   -0.00239   -0.00578
AFIX  43
H5    2    0.434159    0.681332    1.393117    11.00000   -1.20000
AFIX   0
C6    1    0.447598    0.541453    1.228343    11.00000    0.02581    0.03032 =
         0.02591    0.00416   -0.00354    0.00055
AFIX  43
H6    2    0.521956    0.495883    1.275155    11.00000   -1.20000
AFIX   0
C7    1    0.050029    0.578711    0.725917    11.00000    0.02663    0.02933 =
         0.02540   -0.00300   -0.00322   -0.00361
AFIX  13
H7    2    0.017733    0.485179    0.725118    11.00000   -1.20000
AFIX   0
C8    1   -0.078264    0.666288    0.720421    11.00000    0.02930    0.04285 =
         0.03736   -0.00708   -0.01273    0.00366
AFIX 137
H8A   2   -0.137508    0.647466    0.807049    11.00000   -1.50000
H8B   2   -0.129897    0.648825    0.627943    11.00000   -1.50000
H8C   2   -0.049878    0.758887    0.722738    11.00000   -1.50000
AFIX   0
C9    1    0.141116    0.599174    0.587529    11.00000    0.03514    0.07055 =
         0.02070   -0.00254   -0.00244   -0.00715
AFIX 137
H9A   2    0.166636    0.692284    0.579632    11.00000   -1.50000
H9B   2    0.089750    0.572656    0.497705    11.00000   -1.50000
H9C   2    0.225323    0.545693    0.596582    11.00000   -1.50000
AFIX   0
N1    3    0.235626    0.521555    0.903703    11.00000    0.02310    0.02645 =
         0.02288   -0.00671    0.00014    0.00119
N2    3    0.400547    0.494341    1.098468    11.00000    0.02379    0.02390 =
         0.02840   -0.00022   -0.00157    0.00240
S1    4    0.102729    0.730792    0.988218    11.00000    0.02421    0.02661 =
         0.02462   -0.00478   -0.00069    0.00703
HKLF 4
REM  ks1418 in Pna2(1)
REM R1 =  0.0213 for    1351 Fo > 4sig(Fo)  and  0.0215 for all    1366 data
REM    111 parameters refined using      1 restraints
END
WGHT      0.0375      0.1081
REM Highest difference peak  0.189,  deepest hole -0.197,  1-sigma level  0.036
Q1    1   0.2622  0.6149  1.0849  11.00000  0.05    0.19
Q2    1   0.0817  0.6662  0.7137  11.00000  0.05    0.18
Q3    1   0.1402  0.8011  0.9855  11.00000  0.05    0.17
Q4    1   0.0886  0.5962  0.8056  11.00000  0.05    0.14
Q5    1   0.2540  0.4703  0.8753  11.00000  0.05    0.13
Q6    1   0.1065  0.6575  0.9177  11.00000  0.05    0.13
Q7    1   0.2531  0.6957  1.1757  11.00000  0.05    0.13
Q8    1   0.2337  0.5782  0.8709  11.00000  0.05    0.12
Q9    1   0.1376  0.6784  0.8932  11.00000  0.05    0.12
Q10   1  -0.0556  0.6030  0.7292  11.00000  0.05    0.11
;
_shelx_res_checksum     94848
_shelxl_version_number         .2013
data_New_Global_Publ_Block
_journal_date_recd_electronic     2015-03-05
_journal_date_accepted     2015-03-25
_journal_name_full     'Acta Crystallographica, Section E'
_journal_year     2015
_journal_volume     71
_journal_issue      5
_journal_page_first     o272
_journal_page_last     o273
_journal_paper_category     HO
_journal_paper_doi     10.1107/S2056989015006039
_journal_coeditor_code     ZS2329
_publ_contact_author_name     'Gamal A. El-Hiti'
_publ_contact_author_address
;
Cornea Research Chair
Department of Optometry
College of Applied Medical
Sciences, King Saud University
P.O. Box 10219
Riyadh 11433
Saudi Arabia
;
_publ_contact_author_email     'gelhiti@ksu.edu.sa'
_publ_contact_author_fax     '00966(0)114693536'
_publ_contact_author_phone     '00966(0)114693778'
_publ_section_title
;
Crystal structure of 2-(1-methylethyl)-1,3-thiazolo[4,5-<i>b</i>]pyridine
;
_publ_section_title_footnote     .
loop_
    _publ_author_name
    _publ_author_footnote
    _publ_author_address
    'El-Hiti, Gamal A.' .
;
Cornea Research Chair
Department of Optometry
College of Applied Medical
Sciences, King Saud University
PO Box 10219
Riyadh 11433
Saudi Arabia
;
    'Smith, Keith' .
;
School of Chemistry
Cardiff University
Main Building
Park Place
Cardiff CF10 3AT
Wales
;
    'Hegazy, Amany S.' .
;
School of Chemistry
Cardiff University
Main Building
Park Place
Cardiff CF10 3AT
Wales
;
    'Alanazi, Saud A.' .
;
Cornea Research Chair
Department of Optometry
College of Applied Medical
Sciences, King Saud University
PO Box 10219
Riyadh 11433
Saudi Arabia
;
    'Kariuki, Benson M.'
;
Additional correspondence author, e-mail: kariukib@cardiff.ac.uk.
;
;
School of Chemistry
Cardiff University
Main Building
Park Place
Cardiff CF10 3AT
Wales
;
_publ_section_synopsis     .
