# Supplementary material for: Crystal structure of 2-(1-methyl­eth­yl)-1,3-thia­zolo[4,5-b]pyridine
Source: Acta Crystallogr E Crystallogr Commun. 2015 Apr 2;71(Pt 5):o272–3. doi: 10.1107/S2056989015006039 (PMC4420086; doi:10.1107/S2056989015006039)
Supplement: Supplementary file 2 [file e-71-0o272-Isup2.hkl]

#
# h,k,l, Fc-squared, Fo-squared, sigma(Fo-squared), status flag
#
data_I
_shelx_title ' ks1418 in Pna2(1)'
_shelx_refln_list_code          4
_shelx_F_calc_maximum       85.97
_exptl_crystal_F_000       376.00
_reflns_d_resolution_high  0.8022

loop_
 _space_group_symop_operation_xyz
 'x, y, z'
 '-x, -y, z+1/2'
 '-x+1/2, y+1/2, z+1/2'
 'x+1/2, -y+1/2, z'

_cell_length_a     9.6376
_cell_length_b    10.1602
_cell_length_c     8.9254
_cell_angle_alpha  90.000
_cell_angle_beta   90.000
_cell_angle_gamma  90.000

_shelx_F_squared_multiplier     1.000

loop_
 _refln_index_h
 _refln_index_k
 _refln_index_l
 _refln_F_squared_calc
 _refln_F_squared_meas
 _refln_F_squared_sigma
 _refln_observed_status
   0   0 -10        472.19        464.15         5.28 o
   2   0 -10          3.58          3.09         0.39 o
   4   0 -10        392.32        383.03         3.93 o
   1   1 -10         11.25         10.25         0.43 o
   2   1 -10        352.41        342.66         3.24 o
   3   1 -10         45.52         42.59         0.85 o
   4   1 -10          5.55          4.49         0.56 o
   0   2 -10        184.88        187.17         3.44 o
   1   2 -10         33.21         30.39         1.02 o
   2   2 -10         55.18         59.66         1.33 o
   3   2 -10         34.17         29.10         0.89 o
   4   2 -10         72.06         72.06         1.80 o
   1   3 -10         11.79         13.10         0.67 o
   2   3 -10         71.23         71.57         1.38 o
   3   3 -10         12.10         12.43         0.58 o
   4   3 -10         78.15         74.14         1.68 o
   0   4 -10         75.69         80.02         1.97 o
   1   4 -10         51.11         51.94         1.12 o
   2   4 -10         37.72         36.29         0.90 o
   3   4 -10         85.33         81.05         1.73 o
   1   5 -10         14.65         12.99         0.47 o
   2   0  -9        175.01        175.78         3.74 o
   4   0  -9          0.55          0.61         0.48 o
   6   0  -9         94.01         88.71         1.89 o
   0   1  -9        336.85        316.43         3.97 o
   1   1  -9         58.78         51.58         1.05 o
   2   1  -9         60.73         52.96         1.92 o
   3   1  -9        117.91        107.79         1.96 o
   4   1  -9        176.38        173.34         1.87 o
   5   1  -9         27.87         26.50         1.22 o
   6   1  -9        142.12        132.46         2.49 o
   1   2  -9          7.26          7.30         0.39 o
   2   2  -9        432.65        438.04         2.68 o
   3   2  -9         36.33         40.22         0.93 o
   4   2  -9        311.44        312.35         8.43 o
   5   2  -9         15.34         16.10         0.97 o
   6   2  -9         74.31         74.21         1.73 o
   0   3  -9        427.06        434.81         6.61 o
   1   3  -9         83.87         80.24         1.46 o
   2   3  -9          2.04          2.37         0.44 o
   3   3  -9          0.72          0.84         0.27 o
   4   3  -9         90.07         90.75         1.78 o
   5   3  -9         18.16         16.29         0.94 o
   6   3  -9         79.29         75.05         1.63 o
   1   4  -9         68.43         70.24         1.31 o
   2   4  -9        115.95        115.23         1.36 o
   3   4  -9         13.07         14.92         0.57 o
   4   4  -9         21.87         24.31         0.65 o
   5   4  -9         41.25         36.58         1.68 o
   0   5  -9        157.25        158.72         2.22 o
   1   5  -9        185.51        177.99         1.89 o
   2   5  -9         81.96         85.10         1.08 o
   3   5  -9        107.66        104.57         1.18 o
   4   5  -9        115.61        115.57         1.36 o
   5   5  -9         62.71         61.56         1.39 o
   1   6  -9         69.20         66.26         0.93 o
   2   6  -9        231.38        230.57         1.67 o
   3   6  -9         36.56         36.98         1.12 o
   4   6  -9         13.84         13.13         0.66 o
   2   7  -9          9.41         10.80         0.63 o
   2   0  -8        215.24        210.43         4.38 o
   4   0  -8        358.24        334.16         3.69 o
   6   0  -8        277.20        261.84         4.27 o
   8   0  -8         33.27         33.23         1.14 o
   1   1  -8         44.84         44.83         0.99 o
   2   1  -8        624.56        633.83         6.61 o
   3   1  -8         46.75         50.65         1.22 o
   4   1  -8        128.42        121.51         1.57 o
   5   1  -8         10.63         10.00         0.58 o
   6   1  -8        250.51        252.05         4.71 o
   7   1  -8          3.78          3.83         0.42 o
   8   1  -8         97.76         95.58         1.31 o
   0   2  -8        399.03        375.36         3.85 o
   1   2  -8         48.85         47.19         0.90 o
   2   2  -8        227.73        218.74         2.09 o
   3   2  -8         10.39          9.49         0.49 o
   4   2  -8         64.61         70.38         1.17 o
   5   2  -8          9.61          8.31         0.56 o
   6   2  -8        137.58        136.34         3.04 o
   7   2  -8          0.64          0.73         0.29 o
   8   2  -8         42.29         40.30         1.18 o
   1   3  -8        332.47        325.85         2.60 o
   2   3  -8         57.50         54.99         1.26 o
   3   3  -8         18.65         18.18         0.77 o
   4   3  -8        189.71        211.11         2.34 o
   5   3  -8        270.93        252.17         2.03 o
   6   3  -8        109.96        116.56         1.68 o
   7   3  -8         42.91         40.99         1.04 o
   0   4  -8        346.89        366.26         3.99 o
   1   4  -8         94.65         91.13         1.39 o
   2   4  -8         73.45         74.04         1.45 o
   3   4  -8        273.94        259.40         2.62 o
   4   4  -8        219.69        224.76         2.67 o
   5   4  -8          5.22          4.35         0.48 o
   6   4  -8        138.68        145.06         2.46 o
   7   4  -8         69.87         78.01         1.77 o
   1   5  -8         32.81         33.53         0.76 o
   2   5  -8        135.12        131.93         1.84 o
   3   5  -8         17.42         19.29         0.73 o
   4   5  -8         26.79         29.88         0.83 o
   5   5  -8         61.52         66.54         1.40 o
   6   5  -8         59.53         62.86         1.17 o
   0   6  -8        260.31        272.38         3.27 o
   1   6  -8         85.40         83.30         1.17 o
   2   6  -8         28.20         28.67         0.70 o
   3   6  -8        136.16        140.82         1.43 o
   4   6  -8        155.24        159.17         1.69 o
   5   6  -8         40.00         40.59         1.38 o
   6   6  -8         16.12         17.56         0.79 o
   1   7  -8        116.05        117.35         1.92 o
   2   7  -8        171.08        167.91         2.17 o
   3   7  -8         18.17         18.32         0.73 o
   4   7  -8         91.33         91.83         1.41 o
   5   7  -8         70.58         72.50         1.06 o
   0   8  -8         44.03         43.03         1.31 o
   1   8  -8        223.63        218.74         2.84 o
   2   8  -8          0.10          0.19         0.21 o
   3   8  -8        183.77        184.68         1.74 o
   2   0  -7        871.22        876.61        11.54 o
   4   0  -7         80.32         74.69         2.95 o
   6   0  -7        120.50        122.15         3.32 o
   8   0  -7        124.11        125.94         2.79 o
   0   1  -7       1124.55       1143.02        13.95 o
   1   1  -7         79.73         83.61         1.23 o
   2   1  -7        178.19        173.43         1.60 o
   3   1  -7        165.22        169.40         1.59 o
   4   1  -7        668.62        658.10         4.40 o
   5   1  -7        112.22        111.73         1.83 o
   6   1  -7        276.05        269.67         3.46 o
   7   1  -7         11.97         12.48         0.80 o
   8   1  -7         51.17         50.08         1.25 o
   9   1  -7         29.07         30.90         0.78 o
   1   2  -7        241.85        227.71         1.82 o
   2   2  -7        486.44        472.96         4.05 o
   3   2  -7         14.68         12.93         0.58 o
   4   2  -7        256.94        254.56         2.32 o
   5   2  -7         30.76         22.33         0.85 o
   6   2  -7        200.35        206.15         3.67 o
   7   2  -7         21.52         24.18         1.45 o
   8   2  -7        234.21        241.97         4.98 o
   9   2  -7         51.16         50.31         0.93 o
   0   3  -7       1063.89       1049.23        21.11 o
   1   3  -7        218.69        217.02         2.02 o
   2   3  -7        104.23        105.55         1.53 o
   3   3  -7        449.75        436.35         3.99 o
   4   3  -7         97.60        100.02         2.12 o
   5   3  -7         92.21         95.53         1.66 o
   6   3  -7        175.77        181.22         2.63 o
   7   3  -7         69.15         67.30         2.65 o
   8   3  -7         26.82         28.83         1.10 o
   1   4  -7         79.65         76.10         1.31 o
   2   4  -7        249.06        249.54         2.35 o
   3   4  -7          5.82          5.68         0.53 o
   4   4  -7        159.41        170.61         2.23 o
   5   4  -7        103.36        105.96         1.71 o
   6   4  -7        101.09        107.64         3.09 o
   7   4  -7         28.09         29.92         0.96 o
   8   4  -7        232.93        229.77         7.45 o
   0   5  -7         28.52         27.83         0.94 o
   1   5  -7        267.34        258.78         2.10 o
   2   5  -7        154.33        159.82         2.12 o
   3   5  -7         99.94        101.42         1.72 o
   4   5  -7        316.38        305.48         2.87 o
   5   5  -7          5.79          3.92         0.56 o
   6   5  -7         24.14         26.10         0.98 o
   7   5  -7         51.71         53.84         1.15 o
   1   6  -7        138.27        133.77         1.41 o
   2   6  -7        509.88        513.87         2.82 o
   3   6  -7         17.78         14.98         0.69 o
   4   6  -7         48.41         48.30         1.42 o
   5   6  -7         91.42         96.57         1.83 o
   6   6  -7         38.20         37.93         1.05 o
   7   6  -7         60.87         62.44         1.07 o
   0   7  -7        276.39        284.33         3.29 o
   1   7  -7         69.79         67.81         1.20 o
   2   7  -7          3.33          2.61         0.44 o
   3   7  -7        159.09        166.10         2.46 o
   4   7  -7         75.99         79.74         2.63 o
   5   7  -7          7.30          7.47         0.53 o
   6   7  -7         25.23         25.55         0.73 o
   1   8  -7        162.37        159.93         1.82 o
   2   8  -7         58.85         64.24         1.40 o
   3   8  -7        105.21        104.16         1.72 o
   4   8  -7         62.20         64.69         1.25 o
   5   8  -7        115.64        120.37         1.46 o
   0   9  -7         11.88         14.54         0.91 o
   1   9  -7         73.89         70.53         1.22 o
   2   9  -7         28.11         28.26         0.77 o
   3   9  -7        195.74        194.05         3.24 o
   0   0  -6        386.65        438.66        10.73 o
   2   0  -6        234.00        257.50         3.51 o
   4   0  -6       1058.45       1112.53         9.64 o
   8   0  -6        238.16        253.30         4.49 o
  10   0  -6        370.18        361.69         3.35 o
   1   1  -6        117.04        119.13         3.93 o
   2   1  -6        547.18        564.07         3.99 o
   3   1  -6         15.85         15.82         0.55 o
   4   1  -6        146.13        153.34         1.97 o
   5   1  -6        248.11        243.55         2.69 o
   6   1  -6         87.87         90.59         3.05 o
   7   1  -6         15.94         16.65         1.39 o
   8   1  -6        368.29        387.69         5.47 o
   9   1  -6          2.12          1.63         0.37 o
  10   1  -6          0.18          0.16         0.24 o
   0   2  -6       1880.73       1874.72        22.49 o
   1   2  -6         55.13         68.06         1.38 o
   2   2  -6        206.76        214.55         1.68 o
   3   2  -6        129.19        138.45         1.36 o
   4   2  -6        426.89        407.91         2.89 o
   5   2  -6         31.77         29.72         0.97 o
   6   2  -6        370.66        365.89         3.98 o
   7   2  -6        148.77        148.75         2.43 o
   8   2  -6         66.17         69.64         2.31 o
   9   2  -6         77.03         83.40         1.51 o
   1   3  -6         36.42         42.50         1.05 o
   2   3  -6       1020.87        977.78         4.24 o
   3   3  -6          5.71          6.65         0.40 o
   4   3  -6         95.74         93.22         1.61 o
   5   3  -6         26.85         27.18         0.96 o
   6   3  -6        158.78        165.32         2.72 o
   7   3  -6          2.03          1.79         0.88 o
   8   3  -6        185.96        186.95         2.55 o
   9   3  -6         34.44         36.90         1.31 o
   0   4  -6        103.92        108.32         2.07 o
   1   4  -6        453.31        433.02         2.60 o
   2   4  -6        167.23        169.10         1.84 o
   3   4  -6        530.80        487.74         3.06 o
   4   4  -6        534.28        507.44         3.89 o
   5   4  -6         93.12         93.78         1.69 o
   6   4  -6         17.84         19.83         1.01 o
   7   4  -6         31.03         28.06         1.09 o
   8   4  -6         21.68         22.86         1.56 o
   9   4  -6          7.09          6.01         0.52 o
   1   5  -6        360.01        335.55         2.37 o
   2   5  -6        506.65        516.43         2.95 o
   3   5  -6         29.58         28.26         0.83 o
   4   5  -6         39.79         40.60         1.13 o
   5   5  -6        169.35        171.98         2.83 o
   6   5  -6         64.62         69.28         1.72 o
   7   5  -6         11.05         10.50         0.67 o
   8   5  -6        138.03        140.43         1.81 o
   0   6  -6        499.76        502.89         4.70 o
   1   6  -6         23.71         25.77         0.80 o
   2   6  -6         41.68         43.66         1.00 o
   3   6  -6        260.77        251.65         2.68 o
   4   6  -6         70.65         73.41         2.56 o
   5   6  -6        117.75        107.43         3.17 o
   6   6  -6        241.04        249.06         3.00 o
   7   6  -6         81.90         85.02         1.55 o
   8   6  -6         76.62         74.91         1.64 o
   1   7  -6        157.01        161.00         1.86 o
   2   7  -6         82.66         90.09         1.39 o
   3   7  -6         91.67         89.07         1.57 o
   4   7  -6          2.76          1.57         0.48 o
   5   7  -6         62.12         70.27         1.62 o
   6   7  -6         68.97         64.08         1.57 o
   7   7  -6         85.03         84.01         1.49 o
   0   8  -6        217.60        224.02         3.09 o
   1   8  -6         54.66         53.85         1.03 o
   2   8  -6         41.35         42.46         1.07 o
   3   8  -6         35.96         37.26         1.21 o
   4   8  -6         61.23         58.72         2.44 o
   5   8  -6         17.11         19.12         0.77 o
   6   8  -6         26.10         27.54         1.19 o
   1   9  -6        184.57        198.89         2.59 o
   2   9  -6         76.34         79.02         1.95 o
   3   9  -6         59.26         57.84         1.24 o
   4   9  -6         47.54         44.49         1.00 o
   5   9  -6        177.58        181.55         1.67 o
   0  10  -6         54.82         59.44         1.72 o
   1  10  -6         12.91         11.59         0.82 o
   2  10  -6          7.18          7.10         0.65 o
   3  10  -6        210.41        216.86         2.72 o
   2   0  -5       1998.96       2013.85        14.37 o
   6   0  -5       1687.11       1639.05        12.34 o
   8   0  -5        383.69        369.41         5.67 o
  10   0  -5         50.32         49.01         1.53 o
   0   1  -5        231.19        192.21         4.44 o
   1   1  -5        316.00        359.89         4.32 o
   2   1  -5        300.12        311.13         3.58 o
   3   1  -5          7.32          7.34         0.81 o
   4   1  -5        698.23        690.05         5.35 o
   5   1  -5         62.98         59.41         1.13 o
   6   1  -5         95.31         99.48         3.13 o
   7   1  -5        166.37        167.67         3.77 o
   8   1  -5         24.89         26.13         1.17 o
   9   1  -5         26.38         26.71         1.43 o
  10   1  -5        195.59        193.22         2.36 o
   1   2  -5        140.47        148.02         3.77 o
   2   2  -5        713.04        660.98         8.25 o
   3   2  -5         71.28         75.03         2.25 o
   4   2  -5        287.32        269.09         2.00 o
   5   2  -5        178.58        182.87         2.23 o
   6   2  -5        167.30        165.59         4.46 o
   7   2  -5        245.72        255.62         4.25 o
   8   2  -5        172.28        172.07         2.17 o
   9   2  -5         25.68         26.68         0.77 o
  10   2  -5         20.78         20.18         0.66 o
   0   3  -5        967.33       1012.85        14.21 o
   1   3  -5        112.28         97.52         3.43 o
   2   3  -5         55.63         47.99         3.11 o
   3   3  -5        167.85        146.87         2.24 o
   4   3  -5        424.30        426.64         3.48 o
   5   3  -5          6.35          6.09         0.85 o
   6   3  -5        312.71        310.75         3.97 o
   7   3  -5         83.06         77.18         1.99 o
   8   3  -5         65.10         66.76         1.37 o
   9   3  -5         46.69         43.57         1.11 o
  10   3  -5        135.13        133.76         2.31 o
   1   4  -5        319.46        298.57        16.45 o
   2   4  -5        656.19        666.51         4.04 o
   3   4  -5         33.72         29.90         0.74 o
   4   4  -5        182.74        183.11         2.31 o
   5   4  -5        212.28        199.38         2.01 o
   6   4  -5        250.91        254.31         3.37 o
   7   4  -5         26.29         25.47         0.93 o
   8   4  -5        185.59        184.33         2.20 o
   9   4  -5         62.45         62.13         1.22 o
  10   4  -5         10.57         10.38         0.62 o
   0   5  -5       1178.42       1246.86         6.88 o
   1   5  -5         31.08         35.91         0.71 o
   2   5  -5         86.45         82.44         1.09 o
   3   5  -5        370.39        337.03         2.22 o
   4   5  -5        393.00        404.14         3.42 o
   5   5  -5         36.48         31.45         1.05 o
   6   5  -5        256.57        266.75         3.00 o
   7   5  -5         51.28         50.75         1.22 o
   8   5  -5         69.23         65.47         1.44 o
   9   5  -5         45.79         44.01         1.38 o
   1   6  -5        150.86        145.53         1.48 o
   2   6  -5        136.40        133.62         1.46 o
   3   6  -5         41.09         42.34         0.98 o
   4   6  -5         46.59         43.62         1.48 o
   5   6  -5        160.63        162.46         2.74 o
   6   6  -5         47.14         49.16         3.04 o
   7   6  -5         67.76         60.78         2.52 o
   8   6  -5         69.52         69.54         1.72 o
   9   6  -5         18.21         20.39         0.82 o
   0   7  -5        518.71        526.48         4.78 o
   1   7  -5        482.62        496.65         3.28 o
   2   7  -5        109.29        107.16         1.53 o
   3   7  -5        323.57        312.41         4.61 o
   4   7  -5         16.59         19.37         1.01 o
   5   7  -5          1.50          2.08         0.49 o
   6   7  -5        191.07        187.84         3.73 o
   7   7  -5        342.40        338.61         4.69 o
   8   7  -5        116.24        105.83         2.02 o
   1   8  -5        138.66        150.89         1.76 o
   2   8  -5        237.73        246.58         2.21 o
   3   8  -5         16.06         15.36         0.70 o
   4   8  -5         48.05         48.26         1.71 o
   5   8  -5         97.26         97.32         1.82 o
   6   8  -5         91.66         85.45         1.51 o
   7   8  -5         52.37         56.16         1.48 o
   0   9  -5         74.90         76.23         2.59 o
   1   9  -5         77.82         81.26         1.42 o
   2   9  -5         54.76         57.26         1.18 o
   3   9  -5         63.96         71.40         1.53 o
   4   9  -5         66.02         64.79         1.38 o
   5   9  -5          8.35          7.23         0.47 o
   6   9  -5          5.06          6.43         0.51 o
   1  10  -5        126.27        141.13         3.23 o
   2  10  -5         56.48         51.90         1.79 o
   3  10  -5         13.07         13.33         0.89 o
   4  10  -5          0.53          0.25         0.30 o
   0   0  -4       1409.77       1391.56        23.19 o
   2   0  -4       1587.02       1706.27         7.35 o
   4   0  -4        305.58        314.91         4.77 o
   6   0  -4        395.05        382.94        15.14 o
   8   0  -4        290.01        289.05         5.21 o
  10   0  -4        371.47        360.05         4.42 o
   1   1  -4        197.17        218.28         3.18 o
   2   1  -4        162.21        148.23         2.37 o
   3   1  -4        253.37        282.59         3.80 o
   4   1  -4        623.08        664.86         5.39 o
   5   1  -4        286.75        305.71         6.20 o
   6   1  -4        421.49        432.26         4.99 o
   7   1  -4        158.15        153.43         2.68 o
   8   1  -4        110.84        112.87         2.28 o
   9   1  -4         51.79         50.64         1.16 o
  10   1  -4          9.59          8.69         0.46 o
   0   2  -4       2598.98       2687.71        14.36 o
   1   2  -4        399.87        457.74         9.20 o
   2   2  -4         96.72        110.91         3.15 o
   3   2  -4        120.42        130.16         3.79 o
   4   2  -4       1382.60       1386.05         9.75 o
   5   2  -4        128.78        130.48         2.00 o
   6   2  -4        542.21        546.09         6.52 o
   7   2  -4         76.80         77.38         1.99 o
   8   2  -4        250.66        254.54         3.47 o
   9   2  -4        102.12        105.39         2.05 o
  10   2  -4        522.60        503.75        21.09 o
   1   3  -4         66.28         59.98         2.46 o
   2   3  -4       1681.91       1748.95        13.73 o
   3   3  -4        115.35        142.10         4.19 o
   4   3  -4        133.09        145.47         5.46 o
   5   3  -4        170.54        173.47         2.01 o
   6   3  -4        833.72        804.97         5.47 o
   7   3  -4         46.94         50.45         1.62 o
   8   3  -4        149.49        152.91         2.66 o
   9   3  -4         28.63         26.45         1.04 o
  10   3  -4         24.66         24.19         1.80 o
   0   4  -4       1371.19       1349.87        23.63 o
   1   4  -4         25.36         21.19         1.68 o
   2   4  -4         77.00         89.30         3.45 o
   3   4  -4         68.95         65.42         3.10 o
   4   4  -4        370.75        358.37         2.79 o
   5   4  -4        445.53        442.22         3.73 o
   6   4  -4         41.29         39.92         1.44 o
   7   4  -4        174.86        174.09         2.90 o
   8   4  -4        142.34        151.70         2.54 o
   9   4  -4         11.53         13.76         1.17 o
  10   4  -4         41.28         38.75         1.83 o
   1   5  -4        482.62        460.75        11.36 o
   2   5  -4        346.30        330.57         4.10 o
   3   5  -4        209.08        201.84         1.66 o
   4   5  -4        295.07        284.99         2.59 o
   5   5  -4        880.73        858.26         7.97 o
   6   5  -4        349.12        340.77         4.02 o
   7   5  -4         66.18         59.23         1.66 o
   8   5  -4        139.18        133.27         2.87 o
   9   5  -4         73.57         76.23         1.52 o
  10   5  -4          1.09          1.21         0.30 o
   0   6  -4       1103.61       1091.83         4.93 o
   1   6  -4        326.53        334.19         2.01 o
   2   6  -4         78.76         77.57         1.07 o
   3   6  -4        629.75        590.65         2.94 o
   4   6  -4         75.13         70.37         1.18 o
   5   6  -4          8.40          9.26         0.61 o
   6   6  -4        414.26        391.23         4.14 o
   7   6  -4         73.03         77.98         1.44 o
   8   6  -4         38.82         33.50         2.13 o
   9   6  -4         54.51         52.69         1.56 o
   1   7  -4         69.70         64.10         0.92 o
   2   7  -4        237.10        236.32         1.91 o
   3   7  -4         20.89         25.26         0.83 o
   4   7  -4        249.38        248.67         2.64 o
   5   7  -4        205.84        196.94         2.92 o
   6   7  -4          7.25          7.91         0.64 o
   7   7  -4          2.49          2.39         0.39 o
   8   7  -4        158.41        158.23         2.86 o
   9   7  -4          9.99         11.01         0.61 o
   0   8  -4         31.05         33.63         1.02 o
   1   8  -4        229.65        226.63         2.04 o
   2   8  -4        138.13        130.63         1.71 o
   3   8  -4         59.47         58.31         1.14 o
   4   8  -4         38.64         37.48         1.02 o
   5   8  -4        142.02        138.23         2.28 o
   6   8  -4          6.03          6.14         0.63 o
   7   8  -4        162.04        157.94         2.83 o
   8   8  -4         71.55         66.66         1.47 o
   1   9  -4        146.76        157.20         2.22 o
   2   9  -4         52.46         54.17         1.37 o
   3   9  -4         14.02         15.53         0.66 o
   4   9  -4         27.52         24.85         0.75 o
   5   9  -4        191.54        181.30         2.20 o
   6   9  -4        141.60        141.29         2.41 o
   0  10  -4        316.43        327.21         4.95 o
   1  10  -4        273.02        282.87         2.65 o
   2  10  -4         18.26         19.18         1.01 o
   3  10  -4        141.71        138.56         2.87 o
   4  10  -4        140.18        131.09         2.45 o
   2   0  -3       1768.74       1807.97        11.94 o
   4   0  -3        704.10        746.64         5.77 o
   6   0  -3        816.40        856.05        16.42 o
   8   0  -3        216.05        219.94         4.56 o
  10   0  -3          0.85          1.04         0.36 o
   0   1  -3       3322.00       3257.04        32.23 o
   1   1  -3        311.36        313.82         2.87 o
   2   1  -3        595.63        604.26         3.13 o
   3   1  -3         28.20         29.31         1.22 o
   4   1  -3       1430.61       1491.81         6.93 o
   5   1  -3          7.45          7.43         0.84 o
   6   1  -3        590.37        577.99        10.28 o
   7   1  -3         17.56         17.20         0.88 o
   8   1  -3         71.20         72.16         1.88 o
   9   1  -3        123.39        125.88         2.55 o
  10   1  -3        401.80        409.55         5.45 o
  11   1  -3         58.22         53.11         1.50 o
   1   2  -3        161.18        187.50         3.51 o
   2   2  -3        915.48        960.39         8.48 o
   3   2  -3        650.83        704.57        12.03 o
   4   2  -3        921.85        944.42        12.23 o
   5   2  -3         41.18         47.79         2.54 o
   6   2  -3        222.56        218.77         4.19 o
   7   2  -3        279.34        291.93         9.68 o
   8   2  -3        506.71        525.51         4.99 o
   9   2  -3         33.96         38.20         1.28 o
  10   2  -3        115.68        117.92         2.96 o
  11   2  -3         14.16         15.07         0.86 o
   0   3  -3       1035.03       1032.50        12.94 o
   1   3  -3         50.83         42.44         1.94 o
   2   3  -3        221.77        227.89         4.59 o
   3   3  -3       2028.30       2098.72        14.82 o
   4   3  -3       1036.52        988.42        11.06 o
   5   3  -3        281.23        298.65         7.71 o
   6   3  -3        239.88        224.90         2.76 o
   7   3  -3        136.23        132.10         2.33 o
   8   3  -3        260.36        261.62         3.45 o
   9   3  -3        198.41        204.47         4.40 o
  10   3  -3        189.49        183.90         3.57 o
  11   3  -3         94.00         90.62         1.88 o
   1   4  -3        146.26        135.76         3.04 o
   2   4  -3       1992.72       2134.11        25.31 o
   3   4  -3        757.56        798.21        10.07 o
   4   4  -3        393.98        381.76         7.41 o
   5   4  -3        144.08        146.79         1.82 o
   6   4  -3        395.30        392.86         4.07 o
   7   4  -3         35.71         39.82         1.63 o
   8   4  -3        452.64        463.88         6.79 o
   9   4  -3        212.66        227.02         4.40 o
  10   4  -3         24.05         25.08         1.31 o
   0   5  -3       1046.59       1068.71        15.77 o
   1   5  -3         13.90          9.92         1.30 o
   2   5  -3         48.96         49.69         2.66 o
   3   5  -3        420.83        438.03         8.12 o
   4   5  -3        164.26        162.40         3.13 o
   5   5  -3        358.07        340.70         3.07 o
   6   5  -3        254.57        251.30         3.26 o
   7   5  -3        152.85        151.77         2.11 o
   8   5  -3         49.88         51.89         2.24 o
   9   5  -3         33.84         33.20         1.63 o
  10   5  -3        114.33        104.58         1.54 o
   1   6  -3        414.60        406.71         7.79 o
   2   6  -3        360.93        355.29         2.44 o
   3   6  -3         15.48         14.54         0.54 o
   4   6  -3        357.68        338.05         2.78 o
   5   6  -3        404.91        385.58         4.03 o
   6   6  -3        172.12        170.21         2.18 o
   7   6  -3          2.10          2.49         0.73 o
   8   6  -3        143.82        135.53         3.24 o
   9   6  -3         54.38         54.58         1.79 o
  10   6  -3         24.88         23.36         0.87 o
   0   7  -3        185.76        179.15         2.48 o
   1   7  -3        174.56        170.02         1.56 o
   2   7  -3         56.52         54.83         0.97 o
   3   7  -3        204.03        203.15         1.77 o
   4   7  -3         84.89         85.06         1.55 o
   5   7  -3         60.67         58.53         2.24 o
   6   7  -3         82.52         77.87         1.72 o
   7   7  -3         97.72         96.56         2.59 o
   8   7  -3         46.30         43.81         1.14 o
   9   7  -3         65.80         69.96         1.69 o
   1   8  -3        333.43        309.97         2.69 o
   2   8  -3        308.21        312.49         3.25 o
   3   8  -3         41.26         42.15         1.21 o
   4   8  -3         75.45         76.56         1.45 o
   5   8  -3        424.92        413.69         5.23 o
   6   8  -3         25.21         22.65         1.33 o
   7   8  -3         58.66         60.36         1.89 o
   8   8  -3        111.09        117.58         2.20 o
   0   9  -3        355.04        358.07         4.12 o
   1   9  -3        157.55        155.15         1.91 o
   2   9  -3          2.08          1.51         0.36 o
   3   9  -3        374.30        364.30         3.89 o
   4   9  -3        197.38        196.37         2.11 o
   5   9  -3         16.56         17.49         1.06 o
   6   9  -3        122.39        121.82         2.41 o
   7   9  -3         90.91         85.12         1.69 o
   1  10  -3        145.66        154.98         1.79 o
   2  10  -3         43.18         40.03         1.28 o
   3  10  -3         62.81         61.18         1.45 o
   4  10  -3         16.21         15.11         1.02 o
   0  11  -3        290.59        296.99         4.35 o
   1  11  -3        196.72        210.05         3.64 o
   2  11  -3         25.15         23.86         1.26 o
   3  11  -3        179.37        182.40         2.98 o
   2   0  -2       1344.40       1326.31         6.67 o
   4   0  -2       1016.56        948.13         8.38 o
   6   0  -2        102.73         87.88         3.30 o
   8   0  -2        502.79        526.28         7.05 o
  10   0  -2        399.30        401.35         5.44 o
   1   1  -2        122.30        120.56         1.22 o
   2   1  -2       5839.95       5623.71        13.75 o
   3   1  -2        134.44        132.95         1.89 o
   4   1  -2        504.38        483.51         2.81 o
   5   1  -2         45.30         45.22         1.49 o
   6   1  -2        333.31        333.11         9.73 o
   7   1  -2         44.05         44.17         1.23 o
   8   1  -2        838.62        810.01        11.92 o
   9   1  -2         62.14         58.63         1.65 o
  10   1  -2         16.03         18.82         1.31 o
  11   1  -2          4.49          4.40         0.59 o
   0   2  -2        443.56        398.57         6.23 o
   1   2  -2        349.07        340.24         3.43 o
   2   2  -2       3425.66       3454.08        14.74 o
   3   2  -2        519.56        562.61        10.58 o
   4   2  -2       1643.17       1721.01        17.56 o
   5   2  -2         75.54         81.67         3.15 o
   6   2  -2        159.89        148.20         4.69 o
   7   2  -2        122.89        114.77         2.09 o
   8   2  -2         60.24         63.96         2.64 o
   9   2  -2         37.16         39.65         2.09 o
  10   2  -2        151.83        152.49         3.52 o
  11   2  -2          4.79          5.30         0.64 o
   1   3  -2        879.37        913.04         6.35 o
   2   3  -2       1636.02       1663.78        13.89 o
   3   3  -2        515.53        518.39         6.95 o
   4   3  -2        119.88        105.91         3.47 o
   5   3  -2        102.19         99.80         3.73 o
   6   3  -2         32.89         37.57         1.83 o
   7   3  -2        147.23        155.35         2.44 o
   8   3  -2        497.63        496.56         4.97 o
   9   3  -2        283.11        295.98         5.42 o
  10   3  -2         42.57         44.53         1.89 o
  11   3  -2         33.49         31.43         1.26 o
   0   4  -2       1417.69       1466.96        15.02 o
   1   4  -2         66.02         73.40         2.06 o
   2   4  -2        426.92        468.40         6.74 o
   3   4  -2       1971.12       2047.73        15.09 o
   4   4  -2       1393.20       1476.08        13.91 o
   5   4  -2        227.44        237.68         6.10 o
   6   4  -2        573.28        547.89         4.38 o
   7   4  -2         86.63         87.41         2.46 o
   8   4  -2        109.57        115.23         2.39 o
   9   4  -2         77.37         78.59         2.74 o
  10   4  -2        246.52        249.32         4.12 o
  11   4  -2         41.09         38.56         1.24 o
   1   5  -2        452.48        465.12         5.60 o
   2   5  -2        357.45        367.89        11.24 o
   3   5  -2         36.48         47.15         2.61 o
   4   5  -2        104.80        107.42         4.11 o
   5   5  -2         56.01         56.60         1.38 o
   6   5  -2        111.03        108.15         2.00 o
   7   5  -2        156.18        149.49         2.68 o
   8   5  -2        129.42        137.76         2.52 o
   9   5  -2         83.68         88.20         2.67 o
  10   5  -2         61.59         61.51         1.88 o
   0   6  -2        611.66        618.38         8.69 o
   1   6  -2        136.74        135.03         3.32 o
   2   6  -2         71.31         64.13         5.10 o
   3   6  -2         98.13         88.96         3.23 o
   4   6  -2        777.80        741.27         4.90 o
   5   6  -2         18.66         18.62         0.84 o
   6   6  -2        135.78        134.72         2.44 o
   7   6  -2        301.21        301.64         3.62 o
   8   6  -2         64.60         60.44         1.57 o
   9   6  -2         48.79         53.61         1.87 o
  10   6  -2        221.96        226.47         2.93 o
   1   7  -2        174.16        180.77         2.43 o
   2   7  -2        114.86        106.65         1.56 o
   3   7  -2         51.61         47.26         0.95 o
   4   7  -2         33.52         30.06         1.15 o
   5   7  -2        288.27        283.94         4.68 o
   6   7  -2        215.50        205.56         4.04 o
   7   7  -2         10.84         10.17         0.74 o
   8   7  -2         76.91         82.53         2.25 o
   9   7  -2         78.72         82.23         2.02 o
   0   8  -2        312.19        298.34         3.45 o
   1   8  -2         29.44         28.08         0.78 o
   2   8  -2        232.81        226.39         2.17 o
   3   8  -2        562.54        554.32         3.93 o
   4   8  -2        232.28        231.70         3.34 o
   5   8  -2         48.16         44.68         1.48 o
   6   8  -2        105.79        105.64         2.77 o
   7   8  -2        164.36        154.88         2.11 o
   8   8  -2         17.46         15.43         0.88 o
   1   9  -2        315.15        318.40         2.70 o
   2   9  -2        259.86        252.06         2.37 o
   3   9  -2        134.93        136.77         1.94 o
   4   9  -2         83.49         82.94         2.62 o
   5   9  -2        126.51        128.29         2.91 o
   6   9  -2         28.36         27.94         1.22 o
   7   9  -2        102.03        103.20         1.94 o
   0  10  -2          5.68          5.44         0.73 o
   1  10  -2        126.15        125.94         1.90 o
   2  10  -2         39.18         38.96         1.05 o
   3  10  -2        323.06        335.73         5.14 o
   4  10  -2         25.63         25.53         1.38 o
   5  10  -2         42.92         40.79         1.45 o
   1  11  -2        339.61        355.55         5.10 o
   2  11  -2          4.85          2.77         0.66 o
   3  11  -2          6.35          5.86         0.74 o
   4  11  -2         12.94         12.55         0.83 o
   1  12  -2         33.39         30.76         1.21 o
   2  12  -2         13.14         12.26         0.78 o
   2   0  -1       6277.77       5696.12        20.06 o
   4   0  -1        546.17        498.09         9.18 o
   6   0  -1        404.90        420.36        11.07 o
   8   0  -1        447.05        403.82         6.07 o
  10   0  -1        170.25        170.36         3.69 o
   0   1  -1       4188.47       3918.08        13.39 o
   1   1  -1       2814.79       2747.36         8.81 o
   2   1  -1       1352.69       1360.04         7.49 o
   3   1  -1        630.82        668.02         6.43 o
   4   1  -1        802.45        844.57         8.39 o
   5   1  -1        266.20        282.33         5.65 o
   6   1  -1        636.68        619.37        13.59 o
   7   1  -1        209.14        212.15         2.32 o
   8   1  -1        164.02        168.28         2.40 o
   9   1  -1        165.46        159.46         2.70 o
  10   1  -1        252.23        243.32         3.03 o
  11   1  -1         20.01         18.15         1.07 o
   1   2  -1       4875.12       4776.25        11.07 o
   2   2  -1       6017.87       5906.32        25.23 o
   3   2  -1        215.92        223.34         5.59 o
   4   2  -1       1234.04       1251.07        15.19 o
   5   2  -1        445.75        499.66        10.83 o
   6   2  -1        410.68        421.69        11.37 o
   7   2  -1         27.14         30.52         1.14 o
   8   2  -1        643.04        626.51         5.14 o
   9   2  -1         65.59         64.01         2.57 o
  10   2  -1          3.93          4.76         0.82 o
  11   2  -1         15.88         15.53         1.02 o
   0   3  -1       2313.96       2266.97        14.56 o
   1   3  -1        872.70        910.80         5.59 o
   2   3  -1        945.97        961.41        20.28 o
   3   3  -1        132.01        156.31         5.10 o
   4   3  -1       1311.75       1344.26        16.59 o
   5   3  -1        152.57        159.40         6.44 o
   6   3  -1        358.13        353.75         3.53 o
   7   3  -1         88.58         87.64         1.83 o
   8   3  -1        131.53        137.67         2.63 o
   9   3  -1          1.14          1.02         0.50 o
  10   3  -1        182.91        188.52         3.91 o
  11   3  -1          5.75          5.59         0.67 o
   1   4  -1        546.70        550.48         5.26 o
   2   4  -1        394.13        353.52         5.49 o
   3   4  -1        176.84        192.17         4.42 o
   4   4  -1         27.36         20.46         1.68 o
   5   4  -1        112.67        112.33         5.41 o
   6   4  -1        197.12        195.37         3.25 o
   7   4  -1        106.07         98.15         1.96 o
   8   4  -1        287.07        274.22         3.65 o
   9   4  -1        132.93        137.04         2.51 o
  10   4  -1         17.70         18.17         1.28 o
  11   4  -1        139.66        144.43         2.50 o
   0   5  -1       1849.60       1876.09        16.88 o
   1   5  -1       1317.35       1364.83        11.39 o
   2   5  -1         15.27         19.83         1.57 o
   3   5  -1        594.09        600.81         8.57 o
   4   5  -1        355.45        339.89         8.04 o
   5   5  -1        105.38        103.86         2.20 o
   6   5  -1        226.34        221.71         2.81 o
   7   5  -1        443.47        445.61         4.57 o
   8   5  -1        135.83        135.27         2.54 o
   9   5  -1         18.76         18.79         0.95 o
  10   5  -1        224.51        226.15         3.66 o
   1   6  -1        228.54        215.35         3.83 o
   2   6  -1        523.76        484.23        11.52 o
   3   6  -1         20.23         15.16         1.64 o
   4   6  -1        332.45        329.46         3.11 o
   5   6  -1        420.31        408.64         3.72 o
   6   6  -1        595.57        574.44         6.05 o
   7   6  -1        147.49        147.26         2.59 o
   8   6  -1         60.35         58.99         1.61 o
   9   6  -1         94.87         93.11         1.92 o
  10   6  -1          1.88          1.99         0.42 o
   0   7  -1        257.47        257.20         8.76 o
   1   7  -1        105.80        102.38         1.83 o
   2   7  -1        306.76        311.69         2.86 o
   3   7  -1        734.49        711.90         4.64 o
   4   7  -1        717.49        690.74         4.93 o
   5   7  -1         14.62         12.05         0.79 o
   6   7  -1         20.39         19.13         1.40 o
   7   7  -1         87.21         84.55         1.84 o
   8   7  -1         29.54         27.48         1.21 o
   9   7  -1         70.96         76.67         1.85 o
   1   8  -1        182.23        177.32         1.83 o
   2   8  -1        150.05        143.57         1.69 o
   3   8  -1         51.72         51.97         1.84 o
   4   8  -1          6.69          6.17         0.90 o
   5   8  -1        319.13        316.81         3.54 o
   6   8  -1         46.35         45.66         1.89 o
   7   8  -1         11.68         11.12         0.94 o
   8   8  -1         89.61         87.25         2.09 o
   0   9  -1         97.97         94.45         2.27 o
   1   9  -1        113.59        107.30         1.56 o
   2   9  -1        108.59        107.57         1.77 o
   3   9  -1        689.79        684.19         5.32 o
   4   9  -1         30.90         28.66         1.66 o
   5   9  -1         13.85         11.32         1.00 o
   6   9  -1         24.16         25.30         1.20 o
   7   9  -1        270.92        270.22         3.31 o
   1  10  -1        243.57        241.79         3.27 o
   2  10  -1         57.96         58.69         1.60 o
   3  10  -1         68.45         63.31         2.16 o
   4  10  -1         57.52         59.22         2.10 o
   5  10  -1        177.31        177.00         3.17 o
   0  11  -1         19.79         15.64         1.18 o
   1  11  -1         29.66         30.77         1.79 o
   2  11  -1         37.59         41.16         1.19 o
   3  11  -1        124.59        126.41         2.86 o
   4  11  -1         12.37         11.49         0.86 o
   5  11  -1          3.97          2.94         0.42 o
   1  12  -1         66.06         72.38         1.88 o
   2  12  -1          3.95          4.90         0.58 o
   3  12  -1          1.88          2.55         0.43 o
   2   0   0         91.55        116.97         3.00 o
   4   0   0       1483.33       1586.40        16.51 o
   6   0   0       3558.11       3810.45        33.02 o
   8   0   0        241.02        262.63         4.92 o
  10   0   0        179.41        172.91         3.71 o
   1   1   0         55.01         40.46         1.38 o
   2   1   0       1213.45       1182.08         9.45 o
   3   1   0        157.92        153.62         4.21 o
   4   1   0        112.80        119.22         4.47 o
   5   1   0          2.31          1.52         1.15 o
   6   1   0        881.63        987.23        17.04 o
   7   1   0        108.43        108.66         2.66 o
   8   1   0         56.52         50.16         1.73 o
   9   1   0          2.10          1.72         0.49 o
  10   1   0         71.29         71.67         3.23 o
  11   1   0        118.24        118.67         2.64 o
   0   2   0          4.26          5.17         0.59 o
   1   2   0       7391.36       6928.00        21.65 o
   2   2   0          6.03          4.26         0.83 o
   3   2   0        172.27        167.50         4.62 o
   4   2   0        899.41        903.02        12.33 o
   5   2   0         24.69         36.80         2.96 o
   6   2   0        257.30        230.11         8.37 o
   7   2   0         75.49         94.41         2.54 o
   8   2   0         96.22        101.12         2.09 o
   9   2   0         66.75         65.17         1.89 o
  10   2   0        385.87        393.57         5.71 o
  11   2   0         24.09         23.91         1.25 o
   1   3   0       2287.83       2355.69        16.03 o
   2   3   0        172.51        160.91         4.48 o
   3   3   0         63.28         61.95         3.12 o
   4   3   0        336.81        306.74         7.68 o
   5   3   0        608.32        621.72        12.35 o
   6   3   0        111.90        106.00         5.83 o
   7   3   0         44.02         44.80         3.17 o
   8   3   0        551.33        515.55         5.30 o
   9   3   0          2.50          4.00         0.62 o
  10   3   0         13.48         13.69         1.18 o
  11   3   0         24.68         26.97         1.27 o
   0   4   0       2004.86       1862.58        13.16 o
   1   4   0         98.47         87.06         3.61 o
   2   4   0          5.70         11.78         1.51 o
   3   4   0         21.93         23.63         2.23 o
   4   4   0          3.19          3.67         1.09 o
   5   4   0         53.10         54.65         3.95 o
   6   4   0        702.10        649.92         7.87 o
   7   4   0        490.61        475.45         8.73 o
   8   4   0         28.44         28.61         1.27 o
   9   4   0         33.11         32.12         1.27 o
  10   4   0        321.63        323.10         4.85 o
  11   4   0         44.03         42.06         1.40 o
   1   5   0        202.36        238.82         3.24 o
   2   5   0       1500.48       1424.48        12.70 o
   3   5   0         13.33         15.09         1.42 o
   4   5   0        824.50        791.46        14.28 o
   5   5   0          0.81          1.55         2.26 o
   6   5   0        885.70        888.24         5.64 o
   7   5   0        165.05        182.60         4.00 o
   8   5   0        221.86        216.54         4.59 o
   9   5   0         92.04         92.63         1.98 o
  10   5   0          0.44          0.96         0.51 o
   0   6   0         98.56         81.47         2.69 o
   1   6   0        958.28        940.86         9.68 o
   2   6   0         39.75         35.08         2.09 o
   3   6   0          1.26          0.85         0.62 o
   4   6   0        338.57        331.02         4.10 o
   5   6   0        410.56        391.82         3.53 o
   6   6   0        106.26        102.46         2.14 o
   7   6   0         50.08         46.75         1.50 o
   8   6   0          0.31          0.69         0.42 o
   9   6   0         81.11         78.41         1.66 o
  10   6   0         19.67         18.93         0.96 o
   1   7   0        791.52        747.75        14.39 o
   2   7   0       1213.47       1237.46        11.55 o
   3   7   0          0.99          1.08         0.48 o
   4   7   0        351.49        347.44         3.63 o
   5   7   0       1341.57       1298.73         7.33 o
   6   7   0        235.28        237.51         4.68 o
   7   7   0         27.51         27.08         1.09 o
   8   7   0          0.40          0.74         0.51 o
   9   7   0         29.08         27.57         0.84 o
   0   8   0         63.69         63.34         1.79 o
   1   8   0        186.87        179.01         2.07 o
   2   8   0         34.57         44.88         1.32 o
   3   8   0        753.37        732.97         5.59 o
   4   8   0        461.23        442.15         4.34 o
   5   8   0        101.32         95.89         2.01 o
   6   8   0         38.87         39.23         1.24 o
   7   8   0         65.35         70.46         2.25 o
   8   8   0        180.37        181.83         3.17 o
   1   9   0        211.70        213.47         3.11 o
   2   9   0          0.40          0.55         0.44 o
   3   9   0         76.67         73.26         2.66 o
   4   9   0         22.25         22.89         1.02 o
   5   9   0        166.88        166.56         2.48 o
   6   9   0         33.17         32.29         1.02 o
   7   9   0         14.63         13.89         0.90 o
   8   9   0         99.38         90.97         1.70 o
   0  10   0         19.50         19.04         1.42 o
   1  10   0         89.03         86.89         1.98 o
   2  10   0          5.38          5.25         0.60 o
   3  10   0        155.70        162.61         3.74 o
   4  10   0          0.59          0.61         0.59 o
   5  10   0          1.28          1.81         0.55 o
   6  10   0         16.98         16.62         0.86 o
   1  11   0         15.21         13.20         0.80 o
   2  11   0         19.68         22.96         0.90 o
   3  11   0          0.88          0.53         0.54 o
   4  11   0         10.47         11.24         0.88 o
   5  11   0        327.88        331.47         3.52 o
   0  12   0        112.84        116.80         2.35 o
   1  12   0         58.91         56.36         1.12 o
   2  12   0          0.56          0.84         0.43 o
   3  12   0        188.90        202.22         2.81 o
   2   0   1       5731.14       5518.16        21.12 o
   4   0   1        528.83        494.12         9.18 o
   8   0   1        439.89        392.87         6.05 o
  10   0   1        161.96        156.43         3.51 o
   1   1   1       2819.17       2783.55        10.11 o
   2   1   1       1274.04       1297.77         9.83 o
   3   1   1        652.25        698.44         9.14 o
   4   1   1        667.96        749.49        11.39 o
   5   1   1        266.96        299.04         8.32 o
   6   1   1        667.38        635.62        13.58 o
   7   1   1        213.82        214.06         2.35 o
   8   1   1        172.39        177.14         2.78 o
   9   1   1        170.58        163.19         6.43 o
  10   1   1        279.71        269.48         3.17 o
  11   1   1         20.62         20.46         1.14 o
   1   2   1       4763.36       4747.25        16.32 o
   2   2   1       6270.74       5951.76        22.22 o
   3   2   1        207.53        200.44         4.96 o
   4   2   1       1331.27       1320.83        15.05 o
   5   2   1        419.93        470.67        10.53 o
   6   2   1        386.71        408.01        11.16 o
   7   2   1         24.45         27.31         1.05 o
   8   2   1        636.95        613.84         5.28 o
   9   2   1         67.95         63.86         1.73 o
  10   2   1          3.08          2.89         0.73 o
  11   2   1         19.56         19.47         1.12 o
   1   3   1        915.03        886.02        16.00 o
   2   3   1        912.27        900.58         9.80 o
   3   3   1        104.95        125.57         4.21 o
   4   3   1       1319.57       1308.35        15.27 o
   5   3   1        152.61        160.21         6.26 o
   6   3   1        359.33        363.70        10.77 o
   7   3   1        107.27        107.93         2.45 o
   8   3   1        144.86        150.09         3.73 o
   9   3   1          2.69          2.55         0.54 o
  10   3   1        164.24        163.26         3.58 o
  11   3   1          4.10          3.65         0.59 o
   1   4   1        569.90        566.78        12.19 o
   2   4   1        376.01        335.27         6.78 o
   3   4   1        170.94        176.25         5.44 o
   4   4   1         29.93         29.24         2.56 o
   5   4   1         86.98         79.72         4.65 o
   6   4   1        243.26        239.37         3.51 o
   7   4   1        105.58        104.86         2.84 o
   8   4   1        243.60        239.01         4.81 o
   9   4   1        120.51        127.14         2.38 o
  10   4   1         18.79         18.58         0.85 o
  11   4   1        122.41        130.26         2.40 o
   0   5   1       1861.03       1902.69        13.28 o
   1   5   1       1375.89       1424.08        11.70 o
   2   5   1         21.52         27.81         2.28 o
   3   5   1        668.36        657.90        11.54 o
   4   5   1        350.20        331.59         8.99 o
   5   5   1        105.72        102.80         2.54 o
   6   5   1        215.69        214.23         3.94 o
   7   5   1        450.01        464.12         6.69 o
   8   5   1        114.64        117.61         4.05 o
   9   5   1         16.69         16.13         0.89 o
  10   5   1        228.13        233.06         2.58 o
   1   6   1        218.50        205.18         4.29 o
   2   6   1        480.67        451.46         6.93 o
   3   6   1         25.02         19.23         1.61 o
   4   6   1        335.07        326.28         7.64 o
   5   6   1        464.14        447.59         5.06 o
   6   6   1        626.50        608.56         5.19 o
   7   6   1        134.23        137.76         2.53 o
   8   6   1         72.74         71.29         1.75 o
   9   6   1        102.45        105.18         1.99 o
  10   6   1          0.82          0.92         0.36 o
   0   7   1        206.27        219.18         7.48 o
   1   7   1         97.81         99.83         3.64 o
   2   7   1        302.72        317.33         9.25 o
   3   7   1        637.81        623.96         9.47 o
   4   7   1        710.00        696.60        15.30 o
   5   7   1         14.61         12.01         1.20 o
   6   7   1         25.72         27.53         1.13 o
   7   7   1         70.06         72.08         2.57 o
   8   7   1         25.28         22.84         1.28 o
   9   7   1         71.26         77.09         2.82 o
   1   8   1        190.79        192.70         2.81 o
   2   8   1        139.58        134.62         2.35 o
   3   8   1         43.35         44.50         2.10 o
   4   8   1          8.60          8.29         0.72 o
   5   8   1        352.18        357.66         3.94 o
   6   8   1         33.47         34.78         1.22 o
   7   8   1         15.82         19.09         1.30 o
   8   8   1         76.90         79.77         2.15 o
   9   8   1         22.86         26.05         0.97 o
   0   9   1        114.99        116.95         3.26 o
   1   9   1         97.34         91.29         2.04 o
   2   9   1        112.69        114.61         2.69 o
   3   9   1        664.31        661.91         7.84 o
   4   9   1         41.39         38.28         1.33 o
   5   9   1         13.94         10.98         0.83 o
   6   9   1         22.85         23.00         0.90 o
   7   9   1        263.58        278.54         3.82 o
   8   9   1         31.28         31.37         1.07 o
   1  10   1        261.09        258.73         3.30 o
   2  10   1         64.00         63.35         1.60 o
   3  10   1         63.22         60.37         2.32 o
   4  10   1         56.95         58.41         1.43 o
   5  10   1        204.69        215.35         2.50 o
   6  10   1         95.55         91.44         1.39 o
   0  11   1         22.09         17.27         1.18 o
   1  11   1         39.81         41.76         1.22 o
   2  11   1         36.92         40.23         1.76 o
   3  11   1        134.48        139.78         3.01 o
   4  11   1         14.39         14.50         0.97 o
   5  11   1          3.78          3.18         0.48 o
   1  12   1         58.53         59.83         1.28 o
   2  12   1          3.34          4.77         0.58 o
   3  12   1          0.78          1.18         0.37 o
   8   0   2        487.76        499.85         6.71 o
  10   0   2        411.28        422.61         5.66 o
   2   1   2       5917.71       5654.03        20.95 o
   3   1   2        131.40        134.71         4.12 o
   4   1   2        506.25        505.59         9.35 o
   5   1   2         43.77         49.38         3.44 o
   7   1   2         42.25         40.44         1.06 o
   8   1   2        855.49        818.30         4.77 o
   9   1   2         58.66         54.88         2.00 o
  10   1   2         17.79         19.80         0.90 o
  11   1   2          4.63          4.11         0.59 o
   0   2   2        395.21        337.80         2.54 o
   1   2   2        358.57        348.24         3.79 o
   2   2   2       3381.26       3425.95        16.36 o
   3   2   2        481.49        552.51         8.39 o
   4   2   2       1496.96       1686.36        17.41 o
   5   2   2         75.78         89.70         4.66 o
   6   2   2        168.05        162.17         6.93 o
   7   2   2        116.04        103.10         2.09 o
   8   2   2         75.52         75.21         3.48 o
   9   2   2         36.14         34.20         1.68 o
  10   2   2        108.46        112.82         3.01 o
  11   2   2          3.65          3.79         0.59 o
   1   3   2        946.43        963.76         7.82 o
   2   3   2       1653.31       1659.71        12.40 o
   3   3   2        526.20        524.14         8.37 o
   4   3   2         92.33         85.26         4.03 o
   5   3   2        122.00        128.69         5.70 o
   6   3   2         15.43         16.85         0.81 o
   7   3   2        156.20        162.02         2.53 o
   8   3   2        509.23        496.55         6.19 o
   9   3   2        297.15        292.56         4.82 o
  10   3   2         45.84         45.34         1.91 o
  11   3   2         32.19         30.42         1.24 o
   0   4   2       1467.60       1539.81        11.50 o
   1   4   2         83.37         97.36         3.07 o
   2   4   2        456.70        494.62         7.59 o
   3   4   2       1916.56       1976.02        17.58 o
   4   4   2       1508.30       1606.53        17.73 o
   5   4   2        227.08        254.43         8.16 o
   6   4   2        579.13        554.80         4.81 o
   7   4   2        109.61        106.98         2.65 o
   8   4   2        109.51        113.94         3.30 o
   9   4   2         65.53         64.85         2.67 o
  10   4   2        275.49        269.83         4.67 o
  11   4   2         37.16         35.54         1.19 o
   1   5   2        435.62        447.67         7.80 o
   2   5   2        311.44        310.52         6.84 o
   3   5   2         36.87         43.76         2.87 o
   4   5   2        120.26        133.76         5.50 o
   5   5   2         34.23         36.02         1.66 o
   6   5   2        127.40        124.77         2.35 o
   7   5   2        153.72        147.17         3.81 o
   8   5   2        105.08        117.74         3.34 o
   9   5   2         81.67         84.56         1.81 o
  10   5   2         56.87         56.81         1.81 o
   6   6   2        122.22        121.12         3.44 o
   7   6   2        295.19        305.90         3.70 o
   8   6   2         56.99         55.14         1.53 o
   9   6   2         51.33         53.27         1.30 o
  10   6   2        225.10        228.55         5.20 o
   6   7   2        201.85        198.68         4.35 o
   7   7   2         12.06         12.16         1.19 o
   8   7   2         73.46         80.16         2.43 o
   9   7   2         78.95         85.51         2.06 o
   0   8   2        290.38        286.30         4.91 o
   1   8   2         40.06         38.68         1.79 o
   5   8   2         48.21         43.06         2.05 o
   6   8   2        104.21        113.59         2.13 o
   7   8   2        174.57        174.46         4.17 o
   8   8   2         16.59         15.03         0.98 o
   9   8   2         26.31         29.86         0.98 o
   1   9   2        287.44        298.27         3.58 o
   2   9   2        269.08        269.74         5.04 o
   3   9   2        130.19        134.95         3.57 o
   4   9   2         85.52         89.59         2.88 o
   5   9   2         96.33        105.16         2.43 o
   6   9   2         39.01         40.19         1.16 o
   7   9   2        101.08        113.06         2.45 o
   8   9   2         27.12         24.76         0.91 o
   0  10   2          3.15          2.50         0.70 o
   1  10   2         99.67        100.30         2.02 o
   2  10   2         37.78         36.84         1.87 o
   3  10   2        355.65        376.30         4.99 o
   4  10   2         18.64         20.64         0.90 o
   5  10   2         43.51         43.62         1.37 o
   6  10   2         24.42         22.74         0.79 o
   1  11   2        349.13        363.03         3.26 o
   2  11   2          5.81          3.97         0.71 o
   3  11   2          8.69          8.17         0.84 o
   4  11   2         13.40         12.80         0.89 o
   5  11   2        222.14        230.55         2.86 o
   0  12   2         19.84         13.33         0.73 o
   1  12   2         42.90         40.04         1.28 o
   2  12   2         13.22         12.42         0.75 o
   3  12   2        119.15        123.97         2.02 o
   6   0   3        721.62        750.23         7.55 o
   8   0   3        184.95        188.89         4.16 o
   6   1   3        635.16        612.14         6.83 o
   7   1   3         15.14         15.36         0.89 o
   8   1   3         57.26         56.51         1.91 o
   9   1   3        126.55        126.52         3.06 o
  10   1   3        395.59        406.89         4.98 o
  11   1   3         59.74         56.73         1.60 o
   6   2   3        227.88        221.42         4.73 o
   7   2   3        287.71        279.93         3.44 o
   8   2   3        587.77        575.06         4.10 o
   9   2   3         31.17         32.24         1.78 o
  10   2   3        124.32        134.27         3.12 o
  11   2   3         15.38         16.26         0.89 o
   6   3   3        237.63        223.24         3.02 o
   7   3   3        133.94        133.89         2.46 o
   8   3   3        286.97        282.86         3.54 o
   9   3   3        184.87        184.26         3.55 o
  10   3   3        156.32        159.34         3.28 o
  11   3   3         88.42         87.54         1.85 o
   5   4   3        120.78        126.14         3.11 o
   6   4   3        400.08        399.61         4.16 o
   7   4   3         39.48         41.72         1.44 o
   8   4   3        425.10        431.70         8.93 o
   9   4   3        236.82        245.75         4.11 o
  10   4   3         24.01         24.07         0.80 o
   5   5   3        356.30        347.39         5.21 o
   6   5   3        216.84        216.38         4.16 o
   7   5   3        176.89        170.72         2.79 o
   8   5   3         44.58         47.54         2.08 o
   9   5   3         25.93         24.62         0.95 o
  10   5   3        131.76        121.09         1.56 o
   6   6   3        149.63        146.35         3.32 o
   7   6   3          1.91          2.43         0.80 o
   8   6   3        159.28        161.34         2.45 o
   9   6   3         47.60         48.50         2.45 o
   6   7   3         87.60         89.58         2.91 o
   7   7   3         88.03         88.66         2.74 o
   8   7   3         40.31         41.08         1.68 o
   9   7   3         67.11         69.13         1.69 o
   1   8   3        301.38        297.41         4.82 o
   5   8   3        375.77        376.27         5.83 o
   6   8   3         22.50         22.45         1.46 o
   7   8   3         64.44         69.08         1.42 o
   8   8   3        112.57        122.01         2.39 o
   0   9   3        323.06        337.81         5.35 o
   1   9   3        128.72        134.88         3.20 o
   4   9   3        217.54        224.34         4.37 o
   5   9   3         16.71         17.98         0.89 o
   6   9   3        112.90        116.37         2.13 o
   7   9   3         92.52         90.97         2.65 o
   1  10   3        139.91        154.42         2.34 o
   2  10   3         54.41         57.01         2.18 o
   3  10   3         68.24         71.87         2.38 o
   4  10   3         17.94         18.36         0.84 o
   5  10   3         96.29        100.63         1.65 o
   6  10   3         59.39         53.52         3.35 o
   0  11   3        307.61        305.32         3.94 o
   1  11   3        184.23        188.62         3.28 o
   2  11   3         25.08         22.38         0.83 o
   3  11   3        177.69        181.61         9.41 o
   4  11   3         49.54         46.41         3.62 o
   6   0   4        376.70        367.44         5.50 o
   8   0   4        294.14        310.66         5.34 o
   6   1   4        414.39        422.83         5.51 o
   7   1   4        155.65        152.31         2.64 o
   8   1   4         94.47         97.85         2.12 o
   9   1   4         48.28         48.46         1.40 o
  10   1   4          8.36          6.75         0.68 o
  11   1   4        143.33        134.06         2.08 o
   6   2   4        567.10        568.73         8.19 o
   7   2   4         83.08         83.62         1.94 o
   8   2   4        264.47        263.58         3.34 o
   9   2   4        104.54        107.61         2.20 o
  11   2   4         43.07         40.57         1.16 o
   5   3   4        147.70        151.59         3.46 o
   6   3   4        802.15        773.07         5.71 o
   7   3   4         48.10         52.67         1.55 o
   8   3   4        176.04        175.30         2.66 o
   9   3   4         34.55         31.09         1.62 o
  10   3   4         25.70         27.95         1.31 o
   4   4   4        378.99        372.67         5.16 o
   5   4   4        447.11        443.61         6.05 o
   6   4   4         27.59         27.08         1.15 o
   7   4   4        188.50        192.31         3.24 o
   8   4   4        131.33        137.27         2.64 o
   9   4   4          7.84          8.22         0.74 o
  10   4   4         46.50         47.13         1.51 o
   4   5   4        314.73        307.70         4.71 o
   5   5   4        863.70        866.74         8.37 o
   6   5   4        380.94        370.41         4.08 o
   7   5   4         67.71         60.79         1.66 o
   8   5   4        131.81        128.10         3.02 o
   9   5   4         68.63         68.93         1.77 o
  10   5   4          0.39          0.43         0.25 o
   6   6   4        409.29        396.98         4.04 o
   7   6   4         58.28         60.51         2.30 o
   8   6   4         34.01         30.09         1.27 o
   9   6   4         60.40         58.66         2.16 o
   6   7   4          8.99         10.68         1.14 o
   7   7   4          1.29          1.88         0.63 o
   8   7   4        164.36        167.43         2.95 o
   6   8   4          6.89          7.55         0.91 o
   7   8   4        159.44        161.14         5.19 o
   8   8   4         71.75         67.90         1.54 o
   5   9   4        189.81        195.41         2.55 o
   6   9   4        138.58        141.51         1.90 o
   7   9   4         31.77         36.04         1.16 o
   0  10   4        326.83        331.53         4.50 o
   1  10   4        253.44        260.59         4.19 o
   2  10   4         17.92         18.46         1.23 o
   3  10   4        159.01        160.92         3.24 o
   4  10   4        141.50        138.17         2.28 o
   5  10   4         18.06         20.11         1.11 o
   1  11   4         25.30         28.26         1.15 o
   2  11   4         71.74         65.29         2.35 o
   3  11   4         54.81         56.84         3.42 o
   4  11   4          2.90          5.50         0.49 o
   8   0   5        377.18        383.84         5.82 o
   6   1   5         66.54         76.28         2.68 o
   7   1   5        163.55        169.93         2.81 o
   8   1   5         23.61         26.24         1.13 o
   9   1   5         28.05         28.11         1.29 o
  10   1   5        207.00        199.63         2.74 o
   6   2   5        134.32        134.97         2.45 o
   7   2   5        239.28        250.38         3.34 o
   8   2   5        161.39        157.72         2.57 o
   9   2   5         28.07         27.07         2.09 o
   5   3   5          6.39          5.50         0.91 o
   6   3   5        325.73        329.71         2.97 o
   7   3   5         90.38         86.51         2.87 o
   8   3   5         63.46         68.01         2.41 o
   9   3   5         48.67         47.27         1.78 o
  10   3   5        131.11        136.43         2.40 o
   5   4   5        201.39        189.00         4.09 o
   6   4   5        260.47        257.21         3.35 o
   7   4   5         30.33         29.01         1.14 o
   8   4   5        171.13        168.35         3.07 o
   4   5   5        386.97        395.78         5.55 o
   5   5   5         36.36         30.56         1.65 o
   6   5   5        271.12        282.53         3.45 o
   7   5   5         34.71         34.75         1.19 o
   8   5   5         61.60         55.49         1.29 o
   9   5   5         51.06         48.83         1.45 o
   6   6   5         65.76         68.47         2.06 o
   7   6   5         60.11         50.80         1.91 o
   8   6   5         56.79         55.37         1.27 o
   6   7   5        199.21        194.27         3.78 o
   7   7   5        350.15        349.08         4.44 o
   8   7   5        127.47        110.23         1.94 o
   5   8   5        115.69        120.06         2.98 o
   6   8   5         81.63         78.56         2.18 o
   7   8   5         50.87         52.86         1.73 o
   0   9   5         77.97         80.80         2.32 o
   5   9   5          8.62          8.34         0.55 o
   6   9   5          5.78          7.12         0.42 o
   1  10   5        133.28        141.39         2.73 o
   2  10   5         51.76         49.87         1.68 o
   3  10   5         10.97         11.77         0.86 o
   4  10   5          0.83          0.62         0.27 o
   5  10   5        114.80        113.03         1.87 o
   8   0   6        217.36        227.31         4.22 o
   6   1   6        117.35        122.17         3.43 o
   7   1   6         15.23         14.57         0.90 o
   8   1   6        355.27        371.97         3.73 o
   9   1   6          2.66          3.78         0.41 o
   6   2   6        375.29        370.55         5.88 o
   7   2   6        140.58        142.45         3.12 o
   8   2   6         66.97         70.84         1.59 o
   9   2   6         76.29         84.72         2.16 o
   6   3   6        141.47        146.83         2.47 o
   7   3   6          2.73          2.24         0.71 o
   8   3   6        195.30        196.32         3.67 o
   9   3   6         30.26         32.36         1.29 o
   5   4   6         92.52         94.31         2.90 o
   6   4   6         14.79         19.14         0.91 o
   7   4   6         26.34         23.66         1.42 o
   8   4   6         20.93         23.27         1.22 o
   4   5   6         46.37         48.96         1.99 o
   5   5   6        176.76        178.29         3.72 o
   6   5   6         65.06         65.73         1.55 o
   7   5   6         13.30         12.98         0.65 o
   6   6   6        255.17        247.95         4.04 o
   7   6   6         78.23         77.11         1.90 o
   6   7   6         62.48         56.37         1.79 o
   7   7   6         80.78         78.18         1.66 o
   5   8   6         17.28         19.25         1.11 o
   6   8   6         24.29         25.60         1.04 o
   1   9   6        193.17        204.13         3.36 o
   4   9   6         46.44         44.69         1.52 o
   5   9   6        167.22        178.55         1.81 o
   1  10   6         18.82         14.68         0.71 o
   2  10   6          6.61          6.63         0.55 o
   3  10   6        209.36        213.66         1.91 o
   6   0   7        118.92        121.90         3.32 o
   8   0   7         91.77         95.06         2.41 o
   6   1   7        270.58        272.46         3.43 o
   7   1   7         10.80         10.57         0.79 o
   8   1   7         52.94         51.15         1.46 o
   9   1   7         27.22         26.92         1.02 o
   6   2   7        186.09        196.33         2.84 o
   7   2   7         19.88         21.05         0.92 o
   8   2   7        236.38        236.70         8.85 o
   9   2   7         45.98         45.85         1.27 o
   5   3   7         91.32         96.92         2.92 o
   6   3   7        176.16        188.96         2.62 o
   7   3   7         69.59         70.15         2.22 o
   8   3   7         21.67         22.83         1.12 o
   4   4   7        168.96        175.84         3.75 o
   5   4   7         90.81         93.05         2.74 o
   6   4   7         86.68         93.67         2.59 o
   7   4   7         30.90         31.65         1.38 o
   8   4   7        270.37        254.25         3.09 o
   4   5   7        289.09        269.45         4.27 o
   5   5   7          5.83          3.73         0.63 o
   6   5   7         19.29         21.85         1.13 o
   7   5   7         46.20         45.47         1.35 o
   5   6   7         88.98         90.59         2.29 o
   6   6   7         39.94         35.98         1.23 o
   5   7   7          7.38          6.79         0.66 o
   4   8   7         56.84         57.38         1.66 o
   5   8   7        116.67        117.79         1.95 o
   2   9   7         26.71         26.49         1.02 o
   3   9   7        197.95        195.25         2.60 o
   6   0   8        267.57        271.25         4.45 o
   8   0   8         36.19         35.61         1.16 o
   6   1   8        250.78        264.91         4.37 o
   7   1   8          4.03          3.96         0.42 o
   8   1   8         98.92         93.38         2.47 o
   6   2   8        129.57        131.40         2.07 o
   7   2   8          1.58          1.50         0.30 o
   8   2   8         38.85         36.70         1.13 o
   5   3   8        263.65        254.78         4.27 o
   6   3   8        108.50        117.13         1.80 o
   7   3   8         40.12         40.22         1.38 o
   4   4   8        209.58        220.15         3.84 o
   5   4   8          5.26          3.90         0.64 o
   6   4   8        140.30        147.41         2.69 o
   7   4   8         61.77         64.30         1.46 o
   4   7   8         87.69         80.90         1.63 o
   6   0   9        120.37        124.45         2.47 o
   5   1   9         27.86         28.56         1.39 o
   6   1   9        135.56        139.76         2.37 o
   7   1   9         62.61         68.65         1.45 o
   5   2   9         19.29         21.61         0.82 o
   6   2   9         78.41         80.64         1.29 o
   4   3   9         93.36         94.56         2.35 o
   5   3   9         18.24         18.10         0.68 o
   6   3   9         80.60         80.33         1.69 o
   3   4   9         11.58         14.14         0.89 o
   4   4   9         19.52         21.31         1.02 o
   5   4   9         47.04         42.91         1.23 o
   4   1  10          1.74          1.85         0.44 o
   5   1  10         60.12         60.24         1.00 o
   4   2  10         79.97         81.54         1.27 o
   3   3  10         10.96         12.05         0.71 o
                                                
